# Supplementary material for: Parthenolide disrupts mitosis by inhibiting ZNF207/BUGZ-promoted kinetochore-microtubule attachment
Source: EMBO J. 2025 May 27;44(13):3764–93. doi: 10.1038/s44318-025-00469-2 (PMC12219771; doi:10.1038/s44318-025-00469-2)
Supplement: Supplementary file 4 — Dataset EV1 [file 44318_2025_469_MOESM4_ESM.xlsx]

## Sheet: in cellulo candidates
Protein names	Gene names	Average H/L ratio	pvalue
Thioredoxin domain-containing protein 12	TXNDC12	17.3068	0.00204696
Serine/threonine-protein phosphatase CPPED1	CPPED1	13.2597	0.0113767
Crk-like protein	CRKL	13.0592	0.00242194
6-phosphogluconolactonase	PGLS	11.2927	0.0170456
5-nucleotidase domain-containing protein 1	NT5DC1	10.1187	0.00211494
tRNA-dihydrouridine(20) synthase [NAD(P)+]-like	DUS2	8.99977	0.0346603
Glutamate--cysteine ligase catalytic subunit	GCLC	8.20943	0.0187417
Cystatin-B	CSTB	7.85047	0.00285496
Tumor susceptibility gene 101 protein	TSG101	7.75657	0.00345951
TIP41-like protein	TIPRL	7.09153	0.0458275
Host cell factor 1;HCF N-terminal chain 1;HCF N-terminal chain 2;HCF N-terminal chain 3;HCF N-terminal chain 4;HCF N-terminal chain 5;HCF N-terminal chain 6;HCF C-terminal chain 1;HCF C-terminal chain 2;HCF C-terminal chain 3;HCF C-terminal chain 4;HCF C-terminal chain 5;HCF C-terminal chain 6	HCFC1	6.8464	0.00379101
ADP-ribosylation factor-binding protein GGA2	GGA2	6.6833	0.029736
Protein FAM192A	FAM192A	6.328	0.030368
PDZ and LIM domain protein 4	PDLIM4	6.26753	0.0270147
Glutamine-rich protein 1	QRICH1	6.20727	0.0314123
Glutathione reductase, mitochondrial	GSR	6.15957	0.00222964
Peflin	PEF1	6.0889	0.000132449
Thymidine kinase, cytosolic;Thymidine kinase	TK1	6.00817	0.0182278
Leukocyte elastase inhibitor	SERPINB1	5.9633	0.00567148
Zinc finger protein 185	ZNF185	5.89127	0.0268495
Asparagine synthetase [glutamine-hydrolyzing]	ASNS	5.65883	0.00442541
C-terminal-binding protein 2	CTBP2	5.61057	0.0353045
Aldose reductase	AKR1B1	5.52617	0.0113964
Gasdermin-D	GSDMD	5.4067	0.0309563
BRCA1-associated ATM activator 1	BRAT1	5.145	0.0485226
Cytochrome c oxidase copper chaperone	COX17	5.12353	0.00338075
Melanoma-associated antigen D2	MAGED2	5.06897	0.0157811
Transcription factor BTF3	BTF3	5.02073	0.0328302
NFU1 iron-sulfur cluster scaffold homolog, mitochondrial	NFU1	4.96437	0.03318
TBC1 domain family member 15	TBC1D15	4.8512	0.00128699
Opioid growth factor receptor	OGFR	4.78393	0.0285907
Nestin	NES	4.77917	0.00523166
Sorting nexin-8	SNX8	4.7758	0.00933983
Protein transport protein Sec24C	SEC24C	4.76377	0.00509234
Methylthioribulose-1-phosphate dehydratase	APIP	4.73247	0.0257302
Heterogeneous nuclear ribonucleoprotein F;Heterogeneous nuclear ribonucleoprotein F, N-terminally processed	HNRNPF	4.72933	0.0234951
Proline synthase co-transcribed bacterial homolog protein	PROSC	4.71927	0.0017584
Prefoldin subunit 3	VBP1	4.68347	0.0235849
Poly(rC)-binding protein 1	PCBP1	4.67697	0.0111492
Aminopeptidase B	RNPEP	4.66063	0.0103243
Perilipin-3	PLIN3	4.52867	0.0181561
Cysteine--tRNA ligase, cytoplasmic	CARS	4.51733	0.0254562
FLYWCH family member 2	FLYWCH2	4.47877	0.0485735
Putative transferase CAF17, mitochondrial	IBA57	4.31147	0.0143218
Nucleoporin NUP53	NUP35	4.29637	0.0274872
Endophilin-B1	SH3GLB1	4.24607	0.00988337
Sorting nexin-1	SNX1	4.19833	0.00566851
Cyclin-dependent kinase 2	CDK2	4.1873	0.0206726
Forkhead box protein K1	FOXK1	4.14933	0.0492557
Immunity-related GTPase family Q protein	IRGQ	4.1493	0.00403039
Thioredoxin reductase 1, cytoplasmic	TXNRD1	4.14663	0.00312022
Src substrate cortactin	CTTN	4.1393	0.00844509
DnaJ homolog subfamily C member 9	DNAJC9	4.02823	0.0446925
PITH domain-containing protein 1	PITHD1	4.02037	0.00127229
Polypyrimidine tract-binding protein 1	PTBP1	4.0192	0.0140728
Brain-specific angiogenesis inhibitor 1-associated protein 2-like protein 1	BAIAP2L1	3.98673	0.0410575
AH receptor-interacting protein	AIP	3.90037	0.0371858
Adenylosuccinate synthetase isozyme 2	ADSS	3.80357	0.0122424
Protein scribble homolog	SCRIB	3.7738	0.0449006
Molybdopterin synthase catalytic subunit	MOCS2	3.76367	0.0182928
Palladin	PALLD	3.76237	0.0432708
SH3 and PX domain-containing protein 2B	SH3PXD2B	3.748	0.0138353
Zinc finger CCCH-type antiviral protein 1-like	ZC3HAV1L	3.74223	0.0319304
Double-stranded RNA-specific adenosine deaminase	ADAR	3.7374	0.0314516
BolA-like protein 1	BOLA1	3.7371	0.0394174
Torsin-1A-interacting protein 2, isoform IFRG15	TOR1AIP2	3.73547	0.0020121
SHC-transforming protein 1	SHC1	3.71597	0.000316632
Eukaryotic translation initiation factor 4E-binding protein 1	EIF4EBP1	3.71213	0.000508662
Calponin-2;Calponin	CNN2	3.68253	0.0146703
Melanoma inhibitory activity protein 3	MIA3	3.66397	0.0476793
Nuclear pore complex protein Nup153	NUP153	3.65943	0.0185639
Charged multivesicular body protein 1a	CHMP1A	3.6579	0.00132931
Protein phosphatase 1G	PPM1G	3.65667	0.0473373
2,5-phosphodiesterase 12	PDE12	3.6138	0.0292628
EF-hand domain-containing protein D2	EFHD2	3.59807	0.0354446
Plastin-3	PLS3	3.58397	0.000258734
Proteasome subunit beta type-8	PSMB8	3.5776	0.0184391
Caldesmon	CALD1	3.5667	0.0331644
Epidermal growth factor receptor substrate 15	EPS15	3.55977	0.0423606
Bcl-2-like protein 12	BCL2L12	3.54563	0.00621378
mRNA cap guanine-N7 methyltransferase	RNMT	3.5374	0.00173786
Testis-specific Y-encoded-like protein 5	TSPYL5	3.5344	0.00781887
RNA polymerase II-associated protein 3	RPAP3	3.5099	0.0147671
Monofunctional C1-tetrahydrofolate synthase, mitochondrial	MTHFD1L	3.48373	0.0198222
Squalene monooxygenase	SQLE	3.471	0.0224321
Dihydropyrimidinase-related protein 3	DPYSL3	3.45803	0.00974521
Programmed cell death 6-interacting protein	PDCD6IP	3.4569	0.00369447
ADP-ribosylation factor GTPase-activating protein 1	ARFGAP1	3.43923	0.0328317
Histone acetyltransferase type B catalytic subunit	HAT1	3.43113	0.0182575
V-type proton ATPase catalytic subunit A	ATP6V1A	3.40003	0.0103948
Glutamate--cysteine ligase regulatory subunit	GCLM	3.3941	0.0295557
Annexin A2;Annexin;Putative annexin A2-like protein	ANXA2;ANXA2P2	3.38707	0.0028895
Phenylalanine--tRNA ligase beta subunit	FARSB	3.3758	0.0122643
Ubiquitin-like domain-containing CTD phosphatase 1	UBLCP1	3.34257	0.0145472
Persulfide dioxygenase ETHE1, mitochondrial	ETHE1	3.33353	0.014515
Signal transducer and activator of transcription 1-alpha/beta;Signal transducer and activator of transcription	STAT1	3.32323	0.0196497
Anamorsin	CIAPIN1	3.3167	0.00175128
Phosphoribosylformylglycinamidine synthase	PFAS	3.3127	0.011374
Melanoma-associated antigen 4	MAGEA4	3.3118	0.000172679
Polyglutamine-binding protein 1	PQBP1	3.2955	0.0207716
Lymphokine-activated killer T-cell-originated protein kinase	PBK	3.2833	0.000803211
Gamma-glutamylcyclotransferase	GGCT	3.25793	0.0164544
Voltage-dependent anion-selective channel protein 1	VDAC1	3.25393	0.00183812
DNA-directed RNA polymerase II subunit GRINL1A;Putative GRINL1B complex locus protein 2	POLR2M;GCOM2;GCOM1	3.23053	0.00706283
Far upstream element-binding protein 2	KHSRP	3.20173	0.0172122
Probable tRNA pseudouridine synthase 1	TRUB1	3.1861	0.0265086
182 kDa tankyrase-1-binding protein	TNKS1BP1	3.1649	0.0304904
Ataxin-2-like protein	ATXN2L	3.14157	0.0469672
Tyrosine-protein phosphatase non-receptor type 11	PTPN11	3.13203	0.00360935
DIS3-like exonuclease 2	DIS3L2	3.08727	0.0285353
Voltage-dependent anion-selective channel protein 2	VDAC2	3.06533	0.00158017
F-actin-capping protein subunit beta	CAPZB	3.06123	0.010069
PRA1 family protein 2	PRAF2	3.04587	0.00705168
PRKC apoptosis WT1 regulator protein	PAWR	3.0417	0.0182969
BUB3-interacting and GLEBS motif-containing protein ZNF207	ZNF207	2.99577	0.0289829
Protein RCC2	RCC2	2.97987	0.0166319
Methylosome subunit pICln	CLNS1A	2.96327	0.00516586
Diphosphoinositol polyphosphate phosphohydrolase 3-beta	NUDT11	2.96297	0.0126176
Branched-chain-amino-acid aminotransferase, cytosolic	BCAT1	2.96147	0.0235477
MAPK-interacting and spindle-stabilizing protein-like	MAPK1IP1L	2.90137	0.00673435
3-phosphoinositide-dependent protein kinase 1;Putative 3-phosphoinositide-dependent protein kinase 2	PDPK1;PDPK2P	2.87573	0.00530753
Folate transporter 1	SLC19A1	2.86467	0.0391338
YrdC domain-containing protein, mitochondrial	YRDC	2.84427	0.00121199
Signal recognition particle receptor subunit alpha	SRPR	2.83303	0.0324603
Acyl-CoA-binding domain-containing protein 7	ACBD7	2.82567	0.0205775
Ubiquitin thioesterase OTUB1	OTUB1	2.8162	0.0262669
Cytoplasmic aconitate hydratase	ACO1	2.80673	0.0235443
Protein HEXIM1	HEXIM1	2.79753	0.00705754
Pachytene checkpoint protein 2 homolog	TRIP13	2.78717	0.0338765
Macrophage migration inhibitory factor	MIF	2.77833	0.00887686
Kanadaptin	SLC4A1AP	2.75647	0.00490919
Serine palmitoyltransferase 1	SPTLC1	2.7182	0.0439802
Chromosome-associated kinesin KIF4A;Chromosome-associated kinesin KIF4B	KIF4A;KIF4B	2.71423	0.00635695
3-hydroxyacyl-CoA dehydrogenase type-2	HSD17B10	2.69953	0.00672913
Eukaryotic peptide chain release factor GTP-binding subunit ERF3A;Eukaryotic peptide chain release factor GTP-binding subunit ERF3B	GSPT1;GSPT2	2.65183	0.020847
Microtubule-associated protein;Microtubule-associated protein 4	MAP4	2.63827	0.0158693
Structural maintenance of chromosomes protein 2	SMC2	2.63303	0.00321825
Fragile X mental retardation syndrome-related protein 1	FXR1	2.624	0.0148281
DnaJ homolog subfamily C member 1	DNAJC1	2.6184	0.0202459
HLA class I histocompatibility antigen, A-25 alpha chain;HLA class I histocompatibility antigen, A-66 alpha chain;HLA class I histocompatibility antigen, A-43 alpha chain;HLA class I histocompatibility antigen, A-34 alpha chain;HLA class I histocompatibility antigen, A-26 alpha chain;HLA class I histocompatibility antigen, A-32 alpha chain;HLA class I histocompatibility antigen, A-31 alpha chain;…	HLA-A	2.5983	0.0208957
Ubiquitin carboxyl-terminal hydrolase 5	USP5	2.5882	0.00152133
DNA mismatch repair protein Msh2	MSH2	2.5649	0.0247226
Protein phosphatase methylesterase 1	PPME1	2.55513	0.000886432
Malate dehydrogenase, cytoplasmic	MDH1	2.5193	0.0196567
Tubulin-specific chaperone E	TBCE	2.50043	0.00579294
Translin	TSN	2.48687	0.0323046
Keratin, type II cytoskeletal 8	KRT8	2.4815	0.0366163
V-type proton ATPase subunit G 1	ATP6V1G1	2.47427	0.00163904
Copper chaperone for superoxide dismutase;Superoxide dismutase [Cu-Zn]	CCS	2.46663	0.0244987
Thioredoxin	TXN	2.46583	0.0356475
Integrin-linked kinase-associated serine/threonine phosphatase 2C	ILKAP;ILKAP3	2.4557	0.029318
NADH dehydrogenase [ubiquinone] flavoprotein 2, mitochondrial	NDUFV2	2.42373	0.00234296
Ran-binding protein 3	RANBP3	2.40747	0.0361674
tRNA pseudouridine synthase A, mitochondrial;tRNA pseudouridine synthase	PUS1	2.38543	0.0200712
Glyoxalase domain-containing protein 4	GLOD4	2.3709	0.025509
Poly(rC)-binding protein 2;Poly(rC)-binding protein 3	PCBP2;PCBP3	2.35657	0.0102302
Hydroxymethylglutaryl-CoA lyase, mitochondrial	HMGCL	2.32883	0.00415079
Hypoxanthine-guanine phosphoribosyltransferase	HPRT1	2.31825	0.0302595
D-3-phosphoglycerate dehydrogenase	PHGDH	2.30493	0.0191058
Vesicle-associated membrane protein-associated protein A	VAPA	2.3017	0.0393929
Proteasome activator complex subunit 3	PSME3	2.30063	0.0118875
ADP-ribosylation factor-like protein 3	ARL3	2.23473	0.0110332
ATP synthase subunit f, mitochondrial	ATP5J2-PTCD1;ATP5J2	2.2347	0.0277543
Leucine-rich repeat-containing protein 40	LRRC40	2.2289	0.0415388
Protein-L-isoaspartate(D-aspartate) O-methyltransferase;Protein-L-isoaspartate O-methyltransferase	PCMT1	2.19983	0.024089
Phostensin	PPP1R18	2.1857	0.0424333
Trifunctional purine biosynthetic protein adenosine-3;Phosphoribosylamine--glycine ligase;Phosphoribosylformylglycinamidine cyclo-ligase;Phosphoribosylglycinamide formyltransferase	GART	2.1687	0.0179628
Hematological and neurological expressed 1-like protein	HN1L	2.13247	0.0108869
Mini-chromosome maintenance complex-binding protein	MCMBP	2.1167	0.0212636
BH3-interacting domain death agonist;BH3-interacting domain death agonist p15;BH3-interacting domain death agonist p13;BH3-interacting domain death agonist p11	BID	2.1133	0.0436987
Cytoskeleton-associated protein 5	CKAP5	2.1082	0.00740879
E3 SUMO-protein ligase RanBP2	RANBP2	2.10617	0.0114538
Interleukin-18	IL18	2.1016	0.0368881
Ras-related GTP-binding protein C;Ras-related GTP-binding protein D	RRAGC;RRAGD	2.09203	0.041148
Glycogen phosphorylase, brain form	PYGB	2.0799	0.0283953
	TPM3;DKFZp686J1372	2.0655	0.0117159
Heterogeneous nuclear ribonucleoprotein K	HNRNPK	2.05753	0.0172201
Selenoprotein M	SELM	2.051	0.0488318
Annexin A6;Annexin	ANXA6	2.03005	0.0173482
Targeting protein for Xklp2	TPX2	2.01792	0.0136952
Melanoma-associated antigen B2	MAGEB2	2.00073	0.0177983

## Sheet: Legend
Shortlisted candidates from in cellulo quantitative mass-spectrometry
