# Supplementary material for: Parthenolide disrupts mitosis by inhibiting ZNF207/BUGZ-promoted kinetochore-microtubule attachment
Source: EMBO J. 2025 May 27;44(13):3764–93. doi: 10.1038/s44318-025-00469-2 (PMC12219771; doi:10.1038/s44318-025-00469-2)
Supplement: Supplementary file 5 — Dataset EV2 [file 44318_2025_469_MOESM5_ESM.xlsx]

## Sheet: in vitro candidates
Protein names	Gene names	Average H/L ratio	p value
Phosphotriesterase-related protein	PTER	14.294	0.00271946
Crk-like protein	CRKL	13.416	0.019527
Thioredoxin domain-containing protein 12	TXNDC12	12.8393	0.0181137
Protein C10	C12orf57	12.7347	0.00576044
Trafficking protein particle complex subunit 3	TRAPPC3	12.1108	0.0138745
Trafficking protein particle complex subunit 5	TRAPPC5	10.0866	0.0337689
Guanine nucleotide-binding protein G(k) subunit alpha	GNAI3	10.0813	0.00172066
Up-regulated during skeletal muscle growth protein 5	USMG5	9.28737	0.00465095
Protein transport protein Sec61 subunit beta	SEC61B	9.27887	0.0278952
Torsin-1A-interacting protein 2, isoform IFRG15	TOR1AIP2	8.9513	0.000878126
TIP41-like protein	TIPRL	8.8594	0.0405943
UPF0600 protein C5orf51	C5orf51	8.75485	0.0280389
Phosphatidylinositol transfer protein beta isoform	PITPNB	8.54117	0.00589105
PRA1 family protein 2	PRAF2	8.5302	0.00394576
Cystatin-B	CSTB	8.5221	0.000841625
Proteasome activator complex subunit 2	PSME2	8.47267	0.0290008
60S ribosomal protein L38	RPL38	8.1706	0.00948677
Vacuolar protein sorting-associated protein 28 homolog	VPS28	8.12293	0.0298811
Basic leucine zipper and W2 domain-containing protein 2	BZW2	7.7346	0.0272928
V-type proton ATPase subunit H	ATP6V1H	7.7126	0.0369826
1,4-alpha-glucan-branching enzyme	GBE1	7.30323	0.00253898
Leukocyte elastase inhibitor	SERPINB1	7.01093	0.034048
Transportin-1	TNPO1	6.9818	0.00015624
Ketosamine-3-kinase	FN3KRP	6.8018	0.0268126
Tumor susceptibility gene 101 protein	TSG101	6.71723	0.0428277
6-phosphogluconolactonase	PGLS	6.64773	0.00842529
1-acylglycerol-3-phosphate O-acyltransferase ABHD5	ABHD5	6.6374	0.00147853
Isocitrate dehydrogenase [NADP] cytoplasmic	IDH1	6.5988	0.0119829
Guanine nucleotide-binding protein G(i) subunit alpha-2	GNAI2	6.41867	0.00313657
Endoplasmic reticulum aminopeptidase 1	ERAP1	6.1925	0.00031825
BRCA1-associated ATM activator 1	BRAT1	6.14443	0.0138427
Histone acetyltransferase type B catalytic subunit	HAT1	6.1095	0.0148235
Proteasomal ubiquitin receptor ADRM1	ADRM1	6.10467	0.0362529
Heme oxygenase 2	HMOX2	5.97387	0.0162304
Voltage-dependent anion-selective channel protein 3	VDAC3	5.95687	0.0116622
HLA class I histocompatibility antigen, B-44 alpha chain;HLA class I histocompatibility antigen, B-40 alpha chain;HLA class I histocompatibility antigen, B-47 alpha chain;HLA class I histocompatibility antigen, B-13 alpha chain;HLA class I histocompatibility antigen, B-41 alpha chain	HLA-B	5.93127	0.034887
Ubiquitin carboxyl-terminal hydrolase 3;Ubiquitin carboxyl-terminal hydrolase	USP3	5.72697	0.0366608
Voltage-dependent anion-selective channel protein 2	VDAC2	5.67763	0.0160726
tRNA-dihydrouridine(20) synthase [NAD(P)+]-like	DUS2	5.53073	0.00274023
AarF domain-containing protein kinase 4	ADCK4	5.469	0.00956044
Glutathione reductase, mitochondrial	GSR	5.43577	0.00222182
Aspartate beta-hydroxylase domain-containing protein 2	ASPHD2	5.32467	0.0177367
Bifunctional methylenetetrahydrofolate dehydrogenase/cyclohydrolase, mitochondrial;NAD-dependent methylenetetrahydrofolate dehydrogenase;Methenyltetrahydrofolate cyclohydrolase	MTHFD2	5.26607	0.00332101
Ragulator complex protein LAMTOR1	LAMTOR1	5.1368	0.0103144
Squalene synthase	FDFT1	5.05723	0.0209036
Elongation of very long chain fatty acids protein 5;Elongation of very long chain fatty acids protein	ELOVL5	5.01443	0.00785239
Tubulin alpha-1B chain	TUBA1B	4.97943	0.0190007
Gamma-glutamylcyclotransferase	GGCT	4.97077	0.0399036
Prefoldin subunit 3	VBP1	4.94393	0.037958
Cell surface glycoprotein MUC18	MCAM	4.91985	0.0268384
Peptidyl-tRNA hydrolase 2, mitochondrial	PTRH2	4.79297	0.00295207
CD44 antigen	CD44	4.67357	0.0333897
Ubiquinone biosynthesis monooxygenase COQ6, mitochondrial	COQ6	4.66243	0.0492042
40S ribosomal protein S27-like;40S ribosomal protein S27	RPS27L	4.64607	0.010676
5-nucleotidase domain-containing protein 1	NT5DC1	4.62727	0.00242946
Sphingomyelin phosphodiesterase 4	SMPD4	4.6028	0.0255175
Ras-related protein R-Ras2	RRAS2	4.56513	0.0183754
Peroxisomal membrane protein 11B	PEX11B	4.5157	0.0188903
Transportin-3	TNPO3	4.4907	0.0211823
Exocyst complex component 6B	EXOC6B	4.4471	0.0202448
Protein S100-A16	S100A16	4.41223	0.0342917
MAGUK p55 subfamily member 6	MPP6	4.248	0.021136
7-dehydrocholesterol reductase	DHCR7	4.24433	0.0287771
Neutral amino acid transporter B(0);Amino acid transporter	SLC1A5	4.24307	0.0163597
Methionine-R-sulfoxide reductase B3	MSRB3	4.23423	0.0445801
Src substrate cortactin	CTTN	4.205	0.0343795
Secretory carrier-associated membrane protein 1	SCAMP1	4.20107	0.0168178
Probable glutathione peroxidase 8;Glutathione peroxidase	GPX8	4.17707	0.0153779
Annexin A2;Annexin;Putative annexin A2-like protein	ANXA2;ANXA2P2	4.14317	0.0405878
Protein S100-A10	S100A10	4.12113	0.040688
Inositol monophosphatase 2	IMPA2	4.09173	0.0255285
Melanoma-associated antigen 1	MAGEA1	4.06437	0.00383075
Vitamin K epoxide reductase complex subunit 1	VKORC1	4.02977	0.000196654
Nectin-2	PVRL2	4.01697	0.0173115
Pachytene checkpoint protein 2 homolog	TRIP13	3.99757	0.040969
Protein PAXX	C9orf142	3.9975	0.00119417
GTPase NRas	NRAS	3.9777	0.0439045
Phosphate carrier protein, mitochondrial	SLC25A3	3.95463	0.00856283
Zinc transporter SLC39A7	SLC39A7	3.93527	0.0211475
Squalene monooxygenase	SQLE	3.916	0.0254564
Serine/threonine-protein phosphatase 2A 65 kDa regulatory subunit A beta isoform	PPP2R1B	3.90497	0.00322446
40S ribosomal protein S12	RPS12	3.87223	0.00292649
Importin-5	IPO5	3.872	0.00682474
Thioredoxin	TXN	3.87097	0.0381509
Ran GTPase-activating protein 1	RANGAP1	3.85403	0.00839696
CSC1-like protein 2	TMEM63B	3.852	0.0400463
3-hydroxyacyl-CoA dehydrogenase type-2	HSD17B10	3.83563	0.0324386
Mediator of RNA polymerase II transcription subunit 15	MED15	3.81417	0.0152369
Ras-related protein Rap-2b	RAP2B	3.80433	0.046613
Stromal membrane-associated protein 1	SMAP1	3.7759	0.00411262
Glutamate--cysteine ligase catalytic subunit	GCLC	3.7389	0.0215356
YTH domain-containing family protein 1	YTHDF1	3.70383	0.0267499
Protein unc-13 homolog D	UNC13D	3.64113	0.0415571
Very-long-chain enoyl-CoA reductase	TECR	3.5919	0.0126712
28S ribosomal protein S6, mitochondrial	MRPS6	3.57307	0.0457752
Testis-expressed sequence 264 protein	TEX264	3.5065	0.0291279
Exportin-5	XPO5	3.48027	0.0320117
Ataxin-10	ATXN10	3.4787	0.0260798
Reticulon-4;Reticulon	RTN4	3.4759	0.0128495
Nucleolar protein 11	NOL11	3.46307	0.0336502
Exportin-2	CSE1L	3.36523	0.0206608
Telomere length regulation protein TEL2 homolog	TELO2	3.33657	0.0225088
HEAT repeat-containing protein 6	HEATR6	3.32827	0.0440411
Ancient ubiquitous protein 1	AUP1	3.2997	0.0392054
DnaJ homolog subfamily C member 1	DNAJC1	3.24047	0.00166533
Zinc transporter ZIP14	SLC39A14	3.20713	0.0230752
BAG family molecular chaperone regulator 2	BAG2	3.1924	0.0458393
Exportin-4	XPO4	3.18307	0.0331781
Sideroflexin-3;Sideroflexin	SFXN3	3.134	0.0312226
FAST kinase domain-containing protein 5	FASTKD5	3.04803	0.00484701
Endonuclease domain-containing 1 protein	ENDOD1	3.0421	0.0417788
Hepatoma-derived growth factor	HDGF	3.02967	0.0263345
MICOS complex subunit MIC27	APOOL	3.0131	0.0388373
T-complex protein 1 subunit eta	CCT7	2.97947	0.0126986
Importin subunit beta-1	KPNB1	2.9729	0.028004
OCIA domain-containing protein 2	OCIAD2	2.96933	0.00863222
Nuclear pore complex protein Nup85	NUP85	2.9682	0.0236808
PITH domain-containing protein 1	PITHD1	2.94513	0.0274176
Galectin-1	LGALS1	2.94413	0.0151906
T-complex protein 1 subunit gamma	CCT3	2.92707	0.0152584
PDZ and LIM domain protein 4	PDLIM4	2.89537	0.000472038
Coatomer subunit beta	COPB1	2.81547	0.0374166
Exocyst complex component 8	EXOC8	2.81473	0.0487553
Proteasome subunit alpha type-7	PSMA7	2.7948	0.0108693
Chitobiosyldiphosphodolichol beta-mannosyltransferase	ALG1	2.77543	0.00520242
Importin-7	IPO7	2.7505	0.0144542
Monocarboxylate transporter 1	SLC16A1	2.74267	0.032921
Ras-related protein Rab-13	RAB13	2.72797	0.027538
Transmembrane and coiled-coil domain-containing protein 1	TMCO1	2.72563	0.00430223
Exportin-1	XPO1	2.72327	0.00928723
26S protease regulatory subunit 10B	PSMC6	2.722	0.0267321
Cytochrome c oxidase protein 20 homolog	COX20	2.67787	0.0354375
ADP/ATP translocase 2;ADP/ATP translocase 2, N-terminally processed	SLC25A5	2.66607	0.00380251
D-3-phosphoglycerate dehydrogenase	PHGDH	2.66107	0.0337286
Protein S100-A2	S100A2	2.6592	0.0107846
Tetratricopeptide repeat protein 4	TTC4	2.65747	0.0455548
ADP/ATP translocase 3;ADP/ATP translocase 3, N-terminally processed	SLC25A6	2.6555	0.0406384
ATP-dependent 6-phosphofructokinase, platelet type	PFKP	2.65187	0.0272434
Calpain-2 catalytic subunit	CAPN2	2.64707	0.00549376
Fanconi anemia group I protein	FANCI	2.577	0.0137645
BSD domain-containing protein 1	BSDC1	2.57433	0.0223448
cAMP-dependent protein kinase type I-alpha regulatory subunit;cAMP-dependent protein kinase type I-alpha regulatory subunit, N-terminally processed	PRKAR1A	2.57223	0.0083857
Proteasome activator complex subunit 1	PSME1	2.5367	0.0273348
Pyridoxal-dependent decarboxylase domain-containing protein 1	PDXDC1	2.52867	0.0216034
Ubiquitin-associated protein 2	UBAP2	2.5174	0.0133729
Coatomer subunit gamma-2	COPG2	2.5106	0.0250071
40S ribosomal protein S5;40S ribosomal protein S5, N-terminally processed	RPS5	2.468	0.00616343
Tricarboxylate transport protein, mitochondrial	SLC25A1	2.46517	0.0316142
Transmembrane 9 superfamily member 3	TM9SF3	2.46423	0.00289203
DNA primase large subunit	PRIM2	2.4558	0.0345812
CD9 antigen;Tetraspanin	CD9	2.4475	0.035223
Arf-GAP with coiled-coil, ANK repeat and PH domain-containing protein 2	ACAP2	2.4425	0.0427091
RNA-binding protein 8A	RBM8A	2.41447	0.0321056
Plasminogen activator inhibitor 1 RNA-binding protein	SERBP1	2.4143	0.0119907
Signal transducer and activator of transcription 1-alpha/beta;Signal transducer and activator of transcription	STAT1	2.40617	0.0092218
Neurochondrin	NCDN	2.40597	0.0102674
Tetratricopeptide repeat protein 27	TTC27	2.3997	0.00488153
Melanoma-associated antigen D2	MAGED2	2.38937	0.0376711
Heterogeneous nuclear ribonucleoprotein F;Heterogeneous nuclear ribonucleoprotein F, N-terminally processed	HNRNPF	2.38933	0.0434284
26S protease regulatory subunit 8	PSMC5	2.37237	0.0429823
Solute carrier family 43 member 3	SLC43A3	2.3641	0.00304328
Coatomer subunit gamma-1	COPG1	2.34487	0.0338877
Mitochondrial thiamine pyrophosphate carrier	SLC25A19	2.34217	0.0396723
High affinity cationic amino acid transporter 1	SLC7A1	2.34043	0.0355663
Plastin-3	PLS3	2.338	0.00754
Protein CIP2A	KIAA1524	2.33113	0.0086903
Polypyrimidine tract-binding protein 1	PTBP1	2.3231	0.0419716
Dihydropyrimidinase-related protein 4	DPYSL4	2.3228	0.0298739
Nexilin	NEXN	2.3122	0.0450711
Mitochondrial import receptor subunit TOM40 homolog	TOMM40	2.30977	0.0286348
Pumilio homolog 1	PUM1	2.29753	0.0173239
Nucleolar complex protein 2 homolog	NOC2L	2.2825	0.0196278
Synaptophysin-like protein 1	SYPL1	2.2749	0.0260003
Anaphase-promoting complex subunit 7	ANAPC7	2.2741	0.000396469
Gamma-tubulin complex component 3	TUBGCP3	2.24863	0.027603
Tubulin-specific chaperone D	TBCD	2.22707	0.0208323
40S ribosomal protein S16	RPS16;ZNF90	2.217	0.0426202
Presenilins-associated rhomboid-like protein, mitochondrial;P-beta	PARL	2.20773	0.00472596
Cysteine and histidine-rich domain-containing protein 1	CHORDC1	2.1845	0.0090027
Tubulin-specific chaperone C	TBCC	2.17705	0.0280194
V-type proton ATPase catalytic subunit A	ATP6V1A	2.17087	0.00797724
Negative elongation factor C/D	NELFCD;TH1L	2.16257	0.0100358
Ubiquitin carboxyl-terminal hydrolase 10	USP10	2.15377	0.00523302
Ornithine aminotransferase, mitochondrial;Ornithine aminotransferase, hepatic form;Ornithine aminotransferase, renal form	OAT	2.13703	0.0229542
Mitochondrial fission process protein 1	MTFP1	2.12733	0.0233418
Fatty acid desaturase 2	FADS2	2.1154	0.0384777
Immunity-related GTPase family Q protein	IRGQ	2.1084	0.0291327
Transmembrane protein 11, mitochondrial	TMEM11	2.0976	0.00127129
MMS19 nucleotide excision repair protein homolog	MMS19	2.09033	0.0133389
F-box only protein 22	FBXO22	2.06963	0.0493024
Lymphoid-specific helicase	HELLS	2.06583	0.0453412
Mitochondrial dicarboxylate carrier	SLC25A10	2.06493	0.0348501
Neurofibromin;Neurofibromin truncated	NF1	2.06267	0.00267268
Lysophospholipid acyltransferase 7	MBOAT7	2.06017	0.0113383
SET and MYND domain-containing protein 5	SMYD5	2.05903	0.0253049
Prefoldin subunit 2	PFDN2	2.05777	0.0328108
Drebrin-like protein	DBNL	2.04667	0.0317468
Importin-4	IPO4	2.0444	0.034367
Protein transport protein Sec61 subunit alpha isoform 1;Protein transport protein Sec61 subunit alpha isoform 2	SEC61A1;SEC61A2	2.0277	0.00670101
Probable tRNA N6-adenosine threonylcarbamoyltransferase	OSGEP	2.01593	0.0262626
Sideroflexin-1	SFXN1	2.01297	0.0340125
Serine/threonine-protein kinase mTOR	MTOR	2.00653	0.00478363

## Sheet: Legend
Shortlisted candidates from in vitro mass-spectrometry
