# Supplementary material for: Parthenolide disrupts mitosis by inhibiting ZNF207/BUGZ-promoted kinetochore-microtubule attachment
Source: EMBO J. 2025 May 27;44(13):3764–93. doi: 10.1038/s44318-025-00469-2 (PMC12219771; doi:10.1038/s44318-025-00469-2)
Supplement: Supplementary file 9 — Movie EV4 [file 44318_2025_469_MOESM9_ESM.zip]

Archive with 2 entries (2 files):
- Movie EV4/Movie EV4.avi
- Movie EV4/Movie EV4.docx
