# Supplementary material for: Parthenolide disrupts mitosis by inhibiting ZNF207/BUGZ-promoted kinetochore-microtubule attachment
Source: EMBO J. 2025 May 27;44(13):3764–93. doi: 10.1038/s44318-025-00469-2 (PMC12219771; doi:10.1038/s44318-025-00469-2)
Supplement: Supplementary file 13 — Source data Fig. 1 [file 44318_2025_469_MOESM13_ESM.zip]

Archive with 27 entries (18 files):
- SD figure 1/1A/
- SD figure 1/1A/Thumbs.db
- SD figure 1/1A/U2OS H2B-GFP mSc-Tub_Control and DMSO.tif
- SD figure 1/1B/
- SD figure 1/1B/DMSO.tif
- SD figure 1/1B/PTL.tif
- SD figure 1/1C/
- SD figure 1/1C/EB1 Distance and lifetime.xlsx
- SD figure 1/1D/
- SD figure 1/1D/0min DMSO.tif
- SD figure 1/1D/0min PTL.tif
- SD figure 1/1D/1min DMSO.tif
- SD figure 1/1D/1min PTL.tif
- SD figure 1/1D/5min DMSO.tif
- SD figure 1/1D/5min PTL.tif
- SD figure 1/1E/
- SD figure 1/1E/MT intensity at centrosomes.xlsx
- SD figure 1/1F/
- SD figure 1/1F/Spindle length and astral MT intensity.xlsx
- SD figure 1/1G/
- SD figure 1/1G/Astral MT DMSO.tif
- SD figure 1/1G/Astral MT PTL.tif
- SD figure 1/1H/
- SD figure 1/1H/MT TO DMSO.tif
- SD figure 1/1H/MT TO PTL.tif
- SD figure 1/1I/
- SD figure 1/1I/MT TO and Half life.xlsx
