# Supplementary material for: Parthenolide disrupts mitosis by inhibiting ZNF207/BUGZ-promoted kinetochore-microtubule attachment
Source: EMBO J. 2025 May 27;44(13):3764–93. doi: 10.1038/s44318-025-00469-2 (PMC12219771; doi:10.1038/s44318-025-00469-2)
Supplement: Supplementary file 13 — Source data Fig. 1 [file 44318_2025_469_MOESM13_ESM.zip › SD figure 1/1C/EB1 Distance and lifetime.xlsx]

## Sheet: Figure 1C
		DMSO distance	DMSO lifetime	PTL distance	PTL lifetime
		13.561	18.8333	13.1423	19.8333
		15.0163	23.3333	12.2733	19.8333
		14.2243	21.3333	14.7337	21.3333
		17.337	23.3333	10.4053	16.3333
		17.769	23.5	11.7503	15.6667
		12.694	18.6667	10.925	16.6667
		16.026	20.5	12.9803	18.5
		18.3157	17	13.644	18.5
		17.2073	17.1667	10.751	17.75
		14.9357	19.5	16.873	23.5
		13.8833	17.3333	13.954	15.8333
		13.3263	16.5	15.8813	21
		12.943	17	13.58	16.3333
		13.0457	18	15.7867	19.6667
		13.6203	17.3333	15.1023	18.5
		12.1733	17.6667	11.6967	17.5
		10.998	17.3333	11.407	17.3333
		10.6107	16.6667	13.8677	18
		9.562	14.8333
		9.591	15.3333
		11.7413	17	13.4183	20.8333
		16.004	17.3333	22.6953	19.8333
		13.201	17	11.7777	16.5
		11.6637	17.6667	10.438	20
		11.4927	16.6667	12.1897	16.6667
		15.3577	19.3333	13.863	15.3333
		13.1113	20.1667	16.244	19
		14.4223	19.3333	20.0953	21.3333
				15.455	17.5
