# Supplementary material for: Parthenolide disrupts mitosis by inhibiting ZNF207/BUGZ-promoted kinetochore-microtubule attachment
Source: EMBO J. 2025 May 27;44(13):3764–93. doi: 10.1038/s44318-025-00469-2 (PMC12219771; doi:10.1038/s44318-025-00469-2)
Supplement: Supplementary file 13 — Source data Fig. 1 [file 44318_2025_469_MOESM13_ESM.zip › SD figure 1/1E/MT intensity at centrosomes.xlsx]

## Sheet: Figure 1E
			MT intensity t=1min			MT intensity t=5min
			DMSO	PTL		DMSO	PTL
			1.29557	3.43921		0.965517	1.26715
			1.85917	2.90149		0.959663	0.948093
			1.68325	0.864271		0.808646	1.44012
			1.97876	1.32333		1.01695	0.749247
			1.46862	1.80829		1.00805	1.19771
			0.99453	0.492452		0.934057	0.865808
			0.788557	0.017975		2.2069	0.614625
			0.711973	1.00171		1.70692	0.818059
			0.832879	1.3892		2.07284	0.928023
			0.911383	1.21732		0.969283	1.33844
			0	4.43029		0.43946	0.71535
			0.32439	2.31973		0.834321	1.14985
			0.833968	3.79306		1.00065	0.608704
			0.694876	3.03671		0.973901	0.971323
			0	1.90686		0.518253	1.11489
			2.01782	1.1573		1.77052	1.32374
			1.81916	3.81404		1.11343	1.6827
			1.24996	2.22897		0.968185	1.57827
			2.82556	0.414876		0.699591	1.60111
			1.48205	0.003222		0.648177	1.61205
			0	0.437878		1.48837	1.47994
			0.785777	0		1.35816	0.526829
			1.36837	0.048444		1.30287	1.21071
			0.984143	1.58434		1.77769
			1.17496	1.80352		1.90976
			1.96666	0.002176		0.675005
			2.94093	2.51596		1.76525
			0.867819	2.76232		0.759458
			0.510794	1.48233		1.25585
			1.15343	0.6576		0.976337
			1.00547	0.853595		0.672032
			1.54371	4.34249		1.10254
			0.585639	0.616156		1.4602
			1.82028	3.21541		0.40807
			0.84905	0		1.43164
			0	1.20467		0.398712
			0	1.25851		1.19402
			0.433406	1.3975		0.999352
			1.81289	1.66784
			0	2.03278		0.796948	0.921728
			0.980415	3.11634		0.507238	0.766677
			0.701324	3.771		1.25835	0.815291
			2.4396	1.71897		1.42114	1.05427
			1.15213	2.3649		1.10197	1.06258
			1.0848	0.828756		1.37697	1.39337
			0	0.358605		1.31163	0.669743
			0.54985	0.234935		2.06575	1.00246
			0	1.58083		0.915183	1.52705
			2.13577	0		0.804959	0.611744
			0.457068	2.78801		0.967769	1.43673
			0.54792	1.0625		1.01191	0.996284
			2.02092	2.95363		1.32473	1.4172
			2.68219	0.052346		0.925387	1.01657
			1.10799	1.05532		1.01818	0.790172
			2.43884	0.184785		0.925239	1.17122
			2.68199	0.078685		1.07148	1.4561
				1.92223		0.959058	0.774616
				2.03403		1.4306	1.33495
				0.943914		0.714339	1.36287
				0.901023		0.809999	0.856656
				0		0.872305	3.0268
				0		0.986685	1.29076
				0.525637		0.719269	0.755908
				0.783675		1.48606	0.900077
				6.86549		1.81817
				2.24297		0.899755
				0		1.07442
				0.534414		1.07225
				1.41314		0.652485
				1.38412		1.3616
				1.75559		1.16967
				1.78882		1.26559
				1.1475		0.988086
				0.773195		0.773208
			0.747718	1.53034
						0.915318
			0.879298	2.10714
			1.79387	2.52038
			0.746637	0.938325		1.29931	0.857737
			1.45498	1.33262		1.01109	0.381037
			0.713628	0.768586		1.04705	1.04465
			1.4225	0.703577		0.797449	0.996334
			0.819793	1.36951		1.16929	0.711808
			0.612807	1.12526		0.944255	0.975614
			1.05102	0.824911		0.890435	1.16842
			0.772415	2.17054		1.05659	1.04347
			1.61593	1.19787		1.73449	1.27799
			0.961901	1.75611		1.25311	1.28885
			1.00862	1.85582		1.82904	0.950134
			0.933066	1.75513		1.29799	1.42705
			0.672801	2.21051		0.988907	0.887018
			0.848241	1.54746		0.722165	1.29842
			1.53909	1.45943		1.1055	1.89683
			1.64454	1.37712		0.805541	0.987704
			0.735323	0.874013		0.986679	1.08801
			1.2014	1.64109		1.08689	1.47222
			1.80468	2.59211		0.940345	1.20725
			1.51369	1.15159		1.48528	1.18257
			1	0.037833		0.867754	0.787586
			0.83409	1.12445		0.81658	0.687931
			1.10881	0.657472		0.82296	0.606072
			0.574188	2.46397		0.531955	0.690259
			0.415987	1.43712		0.918956	1.34341
			2.13788	1.32714		1.12284	1.99828
			1.42194	0.316948		0.7952	1.37188
			1.33119	0.915321		1.40393	1.3892
			0.790856	1.58129		1.16913	1.51974
			1.39586	1.12493		0.821562	1.28445
			1.27091	1.60023		0.768062	1.04016
			1.37318	3.39093		1.16603	1.29014
			2.31438	0.271446		0.947889	0.744512
			0.760703	0.256411		1.30966	0.480486
			0.997141	1.02995		1.14265	1.18336
			0.411389			0.856498	0.913208
			0.446437				0.730056
			1.16111				1.19303
			0.898879				0.898676
			0.805747				0.800632
			2.04006				0.746086
			1.25833
			1.16495	1.20315
			1.05678	2.07769
			1.16914	2.41396
			0.896446	2.12153
			0.505264	2.19802
			0.847855	2.22543
			0.798231	1.1061
			0.639168	2.34753
			0.521017	0.792309
			0.485821	2.52616
			1.20438	0.592076
			0.813251	1.42398
			0.48977	0.771081
			1.18466	1.9444
			0.513517	1.22853
			0.438988	1.61139
			0.35133	1.28578
			0.728851	1.24159
			0.514516	1.13962
			0.464752	1.21807
			0.564726	1.40427
			1.04155	1.58137
			0.47092	1.24617
			1.47399	1.04732
			0.740967	2.13561
			1.06625	1.38353
			1.86326	1.86749
			2.11497	1.62815
			1.81271	1.03484
			2.17609	2.0585
			1.0158	2.55047
			1.19162	1.50705
			1.20629	1.24588
			1.86396	1.37867
			2.49186	1.5479
			2.54062	1.95979
			0.832082	0.571893
			0.736085	1.55599
			0.761176	0.566931
			0.804952	0.859864
			1.09201	1.5787
			0.566018	0.778788
			1.06513	0.731129
			1.02173	0.68686
			1.11602	0.040951
			1.14669	0.705211
			1.35048	0.65983
			0.618	0.465278
			0.927319	0.882858
			1.39186	1.33685
			1.65667	1.96991
			1.22828	1.24623
			0.390303	0.92676
			0.984197	0.802068
				1.31498
				2.00096
				1.09908
				1.20922
				1.49081
				1.22317
				0.028156
				0.786135
				0.983344
				1.17614
				0
				1.53934
				2.06827
				1.55275
				0.949507
				0.77262
				1.15819
				1.09868
				0.757473
				0.681731
				0.571553
				1.50294
				1.06594
				1.3342
				0.947322
				0.017145
				0.801322
				0.8109
				0.869296
				0.476975
