# Supplementary material for: Parthenolide disrupts mitosis by inhibiting ZNF207/BUGZ-promoted kinetochore-microtubule attachment
Source: EMBO J. 2025 May 27;44(13):3764–93. doi: 10.1038/s44318-025-00469-2 (PMC12219771; doi:10.1038/s44318-025-00469-2)
Supplement: Supplementary file 13 — Source data Fig. 1 [file 44318_2025_469_MOESM13_ESM.zip › SD figure 1/1F/Spindle length and astral MT intensity.xlsx]

## Sheet: Figure 1F
		Spindle length				Astral MT intensity
		DMSO	PTL			DMSO	PTL
		12.464	13.69			1.81771	0.998094
		11.87	11.419
		13.767	14.616
		13.856	12.7918			1.42304	1.00774
		14.889	14.5556
		13.997	13.49
		12.741	14.1738			1.71932	0.544518
		13.284	12.9357
		13.259	11.395
		14.381	12.262			1.8051	0.983957
		15.474	14.1069
		12.097	12.8607
		13.231	16.0332			1	0.998565
		13.4673	13.1647
		13.98	14.073
		14.866	11.649			0.59477	0.316836
		11.0823	14.152
		15.66	14.0157
		15.226	16.018			0.647256	1.55491
						0.812441	1.18074
		11.2217	14.4786
		13.0505	14.961
		14.482	13.5898			1.40601	0.265645
		10.9314	15.313
		13.056	15.4993
		12.7768	14.165			0.578196	0.439152
		12.6799	13.984
		12.841	13.988
		11.6477	14.6256			1.35775	1.43762
		13.654	13.0195
		13.413	14.305
		13.0446	12.525			2.04617	0.674924
		12.938	13.758
		14.034	13.138
		12.7418	11.9844			0.93327	1.40031
		14.1938	15.101
		12.1771	12.6489
		15.682	14.495			1.24764	1.08919
		14.837	15.397
		15.23	14.388
		15.4821				0.813283	0.478644
						0.745309	0.983068
		12.175	13.455
		12.623	13.0423
		14.335	8.133			0.876594	0.75703
		11.6321	10.635
		13.1335	13.0966
		11.272	13.5462			1.21866	0.956158
		13.92	13.025
		14.474	12.683
		13.5364	11.2347			0.542366
		14.251	11.65
		11.6387	12.043
		11.876	13.417
		12.107	13.497
		13.2923	15.526
		12.214	12.7922
		11.535	11.151			1.7387	0.766162
		11.5456	15.809
		13.331	11.3252
		9.022	11.694			1.05292	1.24499
		10.121	11.266
						1.01198	1.23158
						1.15057	0.446388
						0.988025	0.492901
						0.919436	0.582516
						0	0.840847
						1.40744	0.784562
						0.675255	1.18565
						1.69655	1.37786
						0.503452	0.842235
						0.953581	1.4919
						0.880528	1.66064
						1.75777	0.568696
						1.77679	0.85378
						2.3914	1.87242
						1.21236	1.13421
						0.961423
						0.9241
						0.685668
						1.1187	1.48529
						1.64003	1.40899
						1.07481	1.60535
						1.09967	1.06831
						1.28572	1.41919
						1.37955	1.45167
						1.36916	1.7014
						0.753154	1.73624
						0.446603	1.0936
						1	1.56936
						0.44686	0.346877
						0.716901	1.50771
						1.30923	1.87621
						0.725581	1.44144
						1.14695	1.24463
						0.432289	1.02548
						0.442185	2.08456
						0.806846	1.32904
						0.59176	0.837495
						0.016239
						1.28282
