# Supplementary material for: Parthenolide disrupts mitosis by inhibiting ZNF207/BUGZ-promoted kinetochore-microtubule attachment
Source: EMBO J. 2025 May 27;44(13):3764–93. doi: 10.1038/s44318-025-00469-2 (PMC12219771; doi:10.1038/s44318-025-00469-2)
Supplement: Supplementary file 13 — Source data Fig. 1 [file 44318_2025_469_MOESM13_ESM.zip › SD figure 1/1I/MT TO and Half life.xlsx]

## Sheet: Figure 1I
Normalized fluorescence MT turnover
		DMSO																																			PTL
	0	1	1	1	1	1	1	1	1	1	1		1	1	1	1	1	1	1	1	1		1	1	1	1	1	1	1	1	1	1					1	1	1	1	1	1	1	1		1	1	1	1
	5	0.899232	0.965924	0.953575	0.805032	0.920336	0.952724	0.893683	0.951269	0.903223	0.884407		0.930499	0.847938	1.02199	0.8111	0.921021	0.822204	0.856877	0.813138	0.808817		0.896063	0.959237	0.881794	0.863358	0.782643	0.875783	0.892041	0.937901	0.878211	0.865504					0.942134	0.967842	0.920096	0.960257	0.887289	0.899351	0.924104	0.959442		0.885745	0.976391	0.948411	0.882931
	10	0.739344	0.84477	0.816214	0.635875	0.765229	0.814323	0.742652	0.860031	0.785424	0.771091		0.834627	0.751119	0.823442	0.65824	0.813922	0.560066	0.726854	0.649024	0.724359		0.663016	0.898532	0.738821	0.774278	0.65721	0.771507	0.71218	0.782869	0.726744	0.717079					0.790382	0.809056	0.799508	0.835048	0.754724	0.795252	0.756082	0.79614		0.793429	0.853117	0.858154	0.735471
	15	0.594506	0.658367	0.715309	0.506138	0.626102	0.756163	0.64178	0.765544	0.657702	0.647754		0.719001	0.638226	0.793306	0.521362	0.744697	0.480334	0.630327	0.59854	0.626873		0.571312	0.843378	0.635925	0.734688	0.575277	0.699101	0.586007	0.669043	0.62341	0.568087					0.665069	0.720013	0.665979	0.751752	0.619425	0.69916	0.686379	0.648914		0.65777	0.736549	0.759886	0.606855
	20	0.48019	0.66816	0.595396	0.399888	0.567146	0.655624	0.524411	0.688384	0.58541	0.558623		0.660056	0.588302	0.695282	0.439717	0.647803	0.31738	0.554695	0.509352	0.503474		0.456169	0.759882	0.563357	0.609317	0.516237	0.622636	0.49	0.556148	0.519158	0.477107					0.589282	0.641777	0.589943	0.659626	0.554769	0.638431	0.599746	0.548247		0.564134	0.675254	0.69057	0.535184
	25	0.428019	0.559281	0.511987	0.325068	0.543235	0.576507	0.475027	0.619156	0.534341	0.496423		0.618538	0.53419	0.565324	0.345662	0.598214	0.3208	0.460889	0.447783	0.471012		0.348215	0.689999	0.485288	0.550359	0.473823	0.591179	0.43886	0.473341	0.518247	0.40456					0.493707	0.605336	0.522824	0.604327	0.546935	0.590899	0.489452	0.46177		0.516764	0.616473	0.616845	0.449241
	30	0.362428	0.557273	0.434941	0.271137	0.469597	0.54249	0.404125	0.583932	0.474098	0.428247		0.567572	0.480371	0.507593	0.354971	0.555332	0.190827	0.435678	0.395814	0.379365		0.303518	0.67767	0.434082	0.509004	0.405546	0.52237	0.363105	0.441403	0.512747	0.371176					0.430527	0.582059	0.46759	0.560384	0.464401	0.578964	0.44895	0.402778		0.411355	0.542858	0.546204	0.410415
	35	0.328438	0.504764	0.417885	0.24569	0.395879	0.4844	0.366197	0.555159	0.456175	0.409495		0.521283	0.437965	0.579551	0.293876	0.488595	0.214749	0.397086	0.374867	0.331171		0.26761	0.650563	0.43677	0.446367	0.393222	0.489282	0.304628	0.377563	0.506933	0.34932					0.361729	0.546773	0.390215	0.516268	0.462975	0.535123	0.391956	0.363382		0.386831	0.476576	0.479451	0.332036
	40	0.314642	0.518881	0.393186	0.226414	0.392473	0.460388	0.335494	0.510793	0.440443	0.38426		0.504172	0.436779	0.401449	0.279122	0.475971	0.248632	0.367361	0.339288	0.360158		0.236602	0.602032	0.399566	0.418244	0.342072	0.473237	0.274153	0.353069	0.465816	0.324078					0.301979	0.511607	0.353787	0.483101	0.430568	0.514625	0.324348	0.330432		0.386414	0.445398	0.442328	0.332939
	45	0.299141	0.427184	0.372581	0.201344	0.378735	0.438811	0.316295	0.469877	0.441255	0.358273		0.491295	0.443429	0.451756	0.232951	0.435166	0.224377	0.358164	0.31362	0.367157		0.230845	0.554453	0.377183	0.388936	0.294169	0.453868	0.257025	0.324383	0.432007	0.296556					0.275176	0.491323	0.313372	0.460906	0.425653	0.490643	0.307454	0.272171		0.331119	0.418432	0.427623	0.277452
	50	0.287609	0.446476	0.351994	0.221433	0.326791	0.397349	0.297082	0.445294	0.429804	0.332794		0.472821	0.421896	0.403216	0.201948	0.418292	0.114285	0.329202	0.335476	0.339384		0.162761	0.539293	0.364359	0.356208	0.266314	0.440749	0.220299	0.289182	0.432762	0.302807					0.240568	0.463383	0.270413	0.413895	0.39882	0.500552	0.253882	0.250735		0.299092	0.369345	0.393451	0.262472
	55	0.276307	0.411857	0.33905	0.197395	0.299768	0.383768	0.301761	0.436664	0.416497	0.311588		0.463624	0.382783	0.3834	0.196051	0.394903	0.23232	0.329199	0.291501	0.331257		0.203613	0.524068	0.345799	0.380378	0.259311	0.417622	0.201667	0.249943	0.46077	0.29613					0.210816	0.446195	0.274327	0.397629	0.380706	0.461705	0.216231	0.244764		0.288491	0.364162	0.378182	0.251499
	60	0.249125	0.337712	0.327234	0.189092	0.32327	0.374434	0.278643	0.433405	0.397306	0.28361		0.452656	0.361291	0.187997	0.186709	0.335508	0.110921	0.330434	0.294403	0.332762		0.195259	0.442359	0.325259	0.340947	0.251714	0.396321	0.179832	0.234098	0.451466	0.306938					0.18927	0.461281	0.26842	0.36618	0.362538	0.446749	0.24294	0.235891		0.235664	0.321546	0.360138	0.224802
	65	0.255555	0.336363	0.310532	0.187963	0.306117	0.372885	0.260205	0.424684	0.424655	0.266121		0.454778	0.351262	0.255097	0.178607	0.32068	0.113481	0.303657	0.285412	0.31169		0.136849	0.429631	0.342373	0.346211	0.254545	0.357223	0.146007	0.21838	0.443153	0.31676					0.175078	0.403518	0.280538	0.37172	0.3692	0.440574	0.237248	0.20532		0.19936	0.292753	0.327369	0.222315
	70	0.253401	0.306534	0.304074	0.180396	0.268045	0.351116	0.243554	0.397187	0.417082	0.252798		0.460833	0.344872	0.281841	0.151905	0.311555	0.130113	0.271596	0.283732	0.266951		0.173591	0.39233	0.302339	0.337645	0.243547	0.35455	0.120299	0.225051	0.452366	0.329083					0.166416	0.391838	0.246203	0.355685	0.342951	0.428156	0.234468	0.199608		0.225801	0.261777	0.310843	0.19896
	75	0.238699	0.357583	0.27737	0.172492	0.251599	0.328777	0.231168	0.378536	0.388789	0.241556		0.399222	0.33232	0.359821	0.155585	0.311999	0.084917	0.253254	0.290151	0.26286		0.184653	0.366347	0.259167	0.320555	0.241512	0.355355	0.107285	0.187051	0.431247	0.314394					0.135796	0.382434	0.221544	0.344093	0.319816	0.415357	0.228306	0.160853		0.184449	0.264408	0.286797	0.189079
	80	0.241046	0.325493	0.276516	0.136318	0.243773	0.306016	0.246116	0.357194	0.378622	0.23165		0.457579	0.371264	0.344049	0.157326	0.27541	0.1094	0.211334	0.267764	0.310291		0.200527	0.341157	0.245727	0.329759	0.226331	0.341226	0.090473	0.199149	0.419851	0.285538					0.146355	0.357909	0.212317	0.340043	0.356897	0.384123	0.199384	0.15789		0.167125	0.269494	0.273751	0.191624
	85	0.222971	0.304791	0.270986	0.134765	0.256694	0.306018	0.251983	0.36535	0.366865	0.214839		0.399347	0.35051	0.276322	0.176143	0.271403	0.137164	0.20619	0.266206	0.274625		0.219465	0.301625	0.235871	0.317724	0.238904	0.316653	0.07929	0.184713	0.404205	0.315793					0.16365	0.367352	0.169975	0.314735	0.331249	0.371405	0.20037	0.139992		0.171964	0.24689	0.271298	0.188087
	90	0.190969	0.340116	0.27339	0.165579	0.246986	0.301925	0.279114	0.365576	0.366189	0.203401		0.426198	0.321069	0.385122	0.191011	0.233896	0.131414	0.175923	0.25996	0.295539		0.183119	0.27616	0.223487	0.292766	0.254636	0.330568	0.070695	0.178231	0.384885	0.285192					0.148409	0.347406	0.126809	0.305042	0.309834	0.365872	0.189846	0.127919		0.189217	0.23538	0.26682	0.141958
	95	0.204624	0.282277	0.26451	0.149514	0.195379	0.278551	0.261833	0.340171	0.353214	0.201566		0.423903	0.309959	0.420402	0.154615	0.281321	0.083334	0.148701	0.24563	0.294068		0.215091	0.271038	0.23506	0.293502	0.277555	0.309025	0.069412	0.170011	0.380939	0.292325					0.145288	0.350328	0.149781	0.292589	0.309243	0.365009	0.180094	0.142334		0.167051	0.229051	0.244771	0.126382
	100	0.189229	0.30707	0.270535	0.143569	0.201673	0.289074	0.240376	0.334267	0.343587	0.192568		0.393927	0.309423	0.3007	0.148964	0.228981	0.149285	0.085748	0.240718	0.283311		0.228139	0.261534	0.226288	0.259752	0.246437	0.322526	0.069537	0.14158	0.384075	0.274057					0.134654	0.329419	0.161175	0.266112	0.277865	0.348383	0.166815	0.120383		0.160881	0.199319	0.24143	0.139266
	105	0.174526	0.297782	0.251203	0.147282	0.228929	0.291949	0.22074	0.339086	0.354393	0.195991		0.391532	0.288433	0.306686	0.151285	0.222321	0.131565	0.085832	0.218915	0.290948		0.311467	0.281036	0.206371	0.245998	0.261964	0.317337	0.067565	0.15269	0.356252	0.269815					0.121401	0.323301	0.144322	0.264346	0.284059	0.335078	0.147857	0.106408		0.159358	0.18596	0.235092	0.11565
	110	0.182958	0.308942	0.252687	0.150162	0.175004	0.297636	0.214572	0.337518	0.367284	0.19829		0.408762	0.281152	0.284793	0.17751	0.239825	0.042002	0.055982	0.220471	0.286577		0.269904	0.268035	0.233074	0.274954	0.25737	0.320951	0.062535	0.161592	0.338155	0.267358					0.127042	0.32774	0.151074	0.260296	0.287452	0.317551	0.132171	0.096469		0.151555	0.20767	0.242968	0.136611
	115	0.160451	0.251372	0.239147	0.162924	0.174042	0.264798	0.211741	0.317509	0.361113	0.196674		0.402295	0.288574	0.343108	0.138188	0.228408	0.155784	0.038383	0.2095	0.273222		0.248142	0.265238	0.229125	0.24109	0.246181	0.32146	0.058778	0.158206	0.357267	0.27881					0.125745	0.287703	0.144974	0.232802	0.252255	0.316188	0.148284	0.122821		0.153854	0.173215	0.21559	0.126269
	120	0.172116	0.297383	0.235802	0.147932	0.210076	0.272632	0.186787	0.313775	0.356289	0.17322		0.405736	0.257842	0.169454	0.161413	0.198904	0.115283	0.062955	0.205032	0.26137		0.222593	0.22105	0.209095	0.227003	0.244308	0.311663	0.062491	0.13827	0.362474	0.28334					0.134335	0.273803	0.124213	0.22476	0.259165	0.30297	0.132226	0.114855		0.136268	0.151199	0.200401	0.111046
	125	0.186133	0.276679	0.235373	0.154484	0.182096	0.242685	0.198724	0.287297	0.335835	0.170925		0.392817	0.256142	0.247299	0.157775	0.206511	0.072971	0.009266	0.202201	0.234118		0.197854	0.279157	0.227141	0.235409	0.237013	0.304626	0.041507	0.130392	0.34996	0.257112					0.151783	0.276169	0.11526	0.192218	0.262151	0.290977	0.117888	0.098635		0.14338	0.172198	0.195543	0.098967
	130	0.167446	0.261778	0.216766	0.132421	0.173358	0.22471	0.181906	0.282429	0.333082	0.174135		0.385583	0.249417	0.281277	0.113191	0.173491	0.073128	0.009647	0.20529	0.218719		0.176199	0.217837	0.230636	0.215885	0.24794	0.286054	0.05806	0.132672	0.336692	0.2514					0.149177	0.26748	0.115301	0.198792	0.219107	0.241693	0.114622	0.103652		0.124178	0.179782	0.18642	0.06596
	135	0.188143	0.2671	0.231865	0.133966	0.172204	0.22879	0.190628	0.26022	0.313098	0.16617		0.379122	0.262518	0.136498	0.135546	0.183537	0.042025	0.018774	0.230331	0.21511		0.173633	0.233362	0.246676	0.232802	0.234222	0.302087	0.063075	0.138831	0.337783	0.246402					0.16155	0.266912	0.093507	0.181308	0.194427	0.245284	0.131188	0.087253		0.121816	0.149287	0.183152	0.087202
	140	0.196473	0.259788	0.223661	0.141597	0.188806	0.23233	0.197876	0.271326	0.33281	0.156471		0.414427	0.221521	0.069447	0.127053	0.149032	0.041145	-0.00869	0.230662	0.218629		0.264484	0.232168	0.251888	0.215258	0.229611	0.298192	0.049554	0.142062	0.302474	0.236229					0.164537	0.273657	0.084363	0.163336	0.202488	0.233936	0.136375	0.077276		0.103044	0.133893	0.186487	0.118419
	145	0.188332	0.254913	0.223394	0.139015	0.161015	0.207727	0.182976	0.250615	0.319222	0.167498		0.369723	0.216749	0.246494	0.145636	0.142191	0.080484	0.002402	0.23153	0.185301		0.132508	0.278812	0.229807	0.193653	0.235567	0.288759	0.063832	0.147901	0.287192	0.229823					0.16966	0.249484	0.105518	0.159081	0.209745	0.249184	0.121513	0.11201		0.121327	0.146251	0.183093	0.087245
	150	0.181431	0.260892	0.221084	0.128495	0.169818	0.195969	0.160206	0.258776	0.322782	0.16963		0.367074	0.223654	0.165131	0.129127	0.12451	0.029975	0.002656	0.216912	0.242221		0.228363	0.247749	0.234855	0.188638	0.216981	0.284035	0.051145	0.150351	0.283622	0.229241					0.160795	0.242645	0.091968	0.144067	0.195213	0.252508	0.123555	0.089769		0.113151	0.109726	0.172329	0.083823
	155	0.157986	0.244876	0.211231	0.138857	0.181126	0.191835	0.14786	0.245994	0.334957	0.167933		0.358259	0.207616	0.107699	0.070456	0.144711	0.023085	-0.00864	0.209859	0.209741		0.159504	0.257229	0.228077	0.190003	0.21247	0.312979	0.052078	0.140577	0.28674	0.231714					0.157983	0.242288	0.06508	0.139738	0.184849	0.266955	0.136207	0.090714		0.089689	0.108242	0.176071	0.083745
	160	0.184969	0.179261	0.215591	0.122397	0.180975	0.185874	0.134064	0.231942	0.32791	0.165084		0.382484	0.18416	-0.04187	0.033074	0.115991	0.035732	-0.0038	0.195685	0.186728		0.165449	0.249728	0.218933	0.195194	0.232204	0.304906	0.034527	0.137808	0.294929	0.224306					0.151282	0.230534	0.088948	0.132014	0.193009	0.286912	0.113116	0.083607		0.099676	0.096835	0.163843	0.099073
	165	0.167266	0.155033	0.205782	0.108817	0.166249	0.172605	0.123818	0.22994	0.326093	0.165586		0.375401	0.187937	0.085462	0.086385	0.085239	0.063249	0.006274	0.187936	0.17242		0.190154	0.235331	0.178426	0.174627	0.232392	0.29104	0.030849	0.143555	0.279028	0.206898					0.154471	0.20278	0.09848	0.11815	0.194997	0.267359	0.101603	0.086107		0.075988	0.114407	0.166862	0.102437
	170	0.143464	0.141466	0.209404	0.153382	0.191414	0.167504	0.114739	0.237119	0.313242	0.153287		0.3738	0.184784	-0.00901	0.095547	0.079506	-0.00238	0.003093	0.160351	0.197836		0.134749	0.253163	0.210925	0.168877	0.214189	0.293076	0.054307	0.138633	0.256813	0.209639					0.157379	0.216963	0.057231	0.112261	0.215306	0.266276	0.096087	0.060352		0.070638	0.082328	0.157967	0.104973
	175	0.149992	0.123459	0.180778	0.133192	0.18353	0.144813	0.103546	0.237595	0.321733	0.154927		0.380563	0.170224	0.042623	0.071411	0.094868	-0.03227	-0.00908	0.170392	0.180265		0.197712	0.242524	0.203132	0.168435	0.226656	0.279509	0.055917	0.127459	0.275768	0.20584					0.166851	0.194146	0.087671	0.11572	0.235783	0.281059	0.120035	0.048061		0.077858	0.128994	0.169623	0.083831
	180	0.137235	0.155307	0.182808	0.129028	0.137203	0.160716	0.113281	0.227404	0.313552	0.155523		0.377704	0.218745	-0.03785	0.05335	0.092369	-0.03676	-0.0042	0.175213	0.146434		0.16741	0.243365	0.222086	0.172724	0.211354	0.280828	0.071673	0.140042	0.250681	0.200942					0.167802	0.200974	0.067597	0.098822	0.223145	0.252989	0.114106	0.038864		0.09318	0.082664	0.156115	0.093417
	185	0.136142	0.147779	0.187993	0.136544	0.157404	0.143386	0.123558	0.219141	0.313675	0.148982		0.375889	0.209684	0.067242	0.04893	0.097217	0.02413	-0.01372	0.158892	0.150278		0.208695	0.211704	0.221733	0.176432	0.210009	0.280348	0.066363	0.142922	0.25043	0.209933					0.179437	0.198404	0.066378	0.116714	0.193781	0.247075	0.129667	0.045135		0.092554	0.056143	0.154512	0.084861
	190	0.140134	0.135964	0.183705	0.133909	0.120891	0.128409	0.117314	0.217301	0.30331	0.141302		0.338175	0.210651	0.000835	0.073145	0.098528	-0.08908	9.68e-05	0.15805	0.150358		0.214684	0.217733	0.231427	0.16629	0.247307	0.260199	0.046324	0.138893	0.257377	0.194206					0.174202	0.195849	0.070363	0.098992	0.213933	0.22991	0.12545	0.054617		0.083244	0.076851	0.139189	0.077742
	195	0.141459	0.117202	0.173224	0.149322	0.103912	0.097962	0.098603	0.207676	0.320282	0.136679		0.285709	0.207382	-0.08412	0.067312	0.083748	-0.08217	-0.00524	0.156051	0.134448		0.182075	0.21379	0.240579	0.162223	0.20486	0.250424	0.05982	0.149262	0.268723	0.193627					0.153131	0.209196	0.065598	0.107097	0.2094	0.219402	0.116027	0.04993		0.068555	0.061958	0.139472	0.047398
	200	0.152374	0.089909	0.172337	0.125702	0.102461	0.115962	0.092485	0.202284	0.308462	0.129224		0.309148	0.181205	-0.00276	0.008011	0.057533	-0.03995	-0.01788	0.14589	0.147361		0.13747	0.187423	0.194055	0.155018	0.218782	0.240913	0.064684	0.146356	0.240691	0.214251					0.162652	0.185506	0.05026	0.095685	0.211108	0.21595	0.131361	0.036931		0.053718	0.052128	0.139636	0.064486
Half-life
	DMSO slow fraction	DMSO fast fraction		PTL slow fraction	PTL fast fraction
	166.2	14.12		187.5	15.9
	182.8	14.8		177.5	16.52
	201.3	14.54		165.7	13.33
[truncated: 18 more columns]
