# Supplementary material for: Parthenolide disrupts mitosis by inhibiting ZNF207/BUGZ-promoted kinetochore-microtubule attachment
Source: EMBO J. 2025 May 27;44(13):3764–93. doi: 10.1038/s44318-025-00469-2 (PMC12219771; doi:10.1038/s44318-025-00469-2)
Supplement: Supplementary file 14 — Source data Fig. 2 [file 44318_2025_469_MOESM14_ESM.zip]

Archive with 21 entries (15 files):
- SD figure 2/2A/
- SD figure 2/2A/0min DMSO.tif
- SD figure 2/2A/0min PTL.tif
- SD figure 2/2A/1min DMSO.tif
- SD figure 2/2A/1min PTL.tif
- SD figure 2/2A/20min DMSO.tif
- SD figure 2/2A/20min PTL.tif
- SD figure 2/2A/5min DMSO.tif
- SD figure 2/2A/5min PTL.tif
- SD figure 2/2B/
- SD figure 2/2B/MT intensity at centrosomes.xlsx
- SD figure 2/2C/
- SD figure 2/2C/DMSO.tif
- SD figure 2/2C/PTL.tif
- SD figure 2/2D/
- SD figure 2/2D/tubulin intensity.xlsx
- SD figure 2/2E/
- SD figure 2/2E/DMSO.tif
- SD figure 2/2E/PTL.tif
- SD figure 2/2F/
- SD figure 2/2F/Astrin intensity at KT.xlsx
