# Supplementary material for: Parthenolide disrupts mitosis by inhibiting ZNF207/BUGZ-promoted kinetochore-microtubule attachment
Source: EMBO J. 2025 May 27;44(13):3764–93. doi: 10.1038/s44318-025-00469-2 (PMC12219771; doi:10.1038/s44318-025-00469-2)
Supplement: Supplementary file 14 — Source data Fig. 2 [file 44318_2025_469_MOESM14_ESM.zip › SD figure 2/2D/tubulin intensity.xlsx]

## Sheet: Figure 2D
		DMSO	PTL
		0.677816	0.157662
		0.450759	0.140873
		0.912693	0.23178
		0.806414	0.176768
		0.873364	0.261146
		1.13513	0.303568
		0.989209	0.259771
		1.05463	0.20183
		0.790769	0.195419
		1.04173	0.284088
		1.16138	0.126569
		0.870335	0.145019
		0.945164	0.142849
		0.943803	0.122214
		2.34681
		0.818953	1.90299
		0.870206	0.950403
		1.19697	0.738712
		0.970058	0.643775
		0.951077	0.534056
		0.905344	0.519692
		0.774563	0.610349
		0.848924	0.652079
		0.838219	0.68215
		1.37109	0.568608
		1.15851	0.519701
		1.25504	0.839277
		1.04104	0.760738
			0.790605
			0.637314
			0.830664
			0.903678
		1.14695	0.554751
		1.10254	0.499696
		1.26842	0.448587
		0.903338	0.51227
		0.793901	1.00988
		0.82956	0.772637
		0.911286	0.438133
		0.858864	0.448686
		0.766432	0.60682
		1.06575	0.434148
		1.03469	0.571102
		1.0176	0.608992
		1.20535	0.424607
		1.09533	0.460052
			1.01919
			0.471811
			0.50144
			0.688863
			0.51215
			0.450015
			0.459896
