# Supplementary material for: Parthenolide disrupts mitosis by inhibiting ZNF207/BUGZ-promoted kinetochore-microtubule attachment
Source: EMBO J. 2025 May 27;44(13):3764–93. doi: 10.1038/s44318-025-00469-2 (PMC12219771; doi:10.1038/s44318-025-00469-2)
Supplement: Supplementary file 15 — Source data Fig. 3 [file 44318_2025_469_MOESM15_ESM.zip]

Archive with 12 entries (9 files):
- SD figure 3/3A/
- SD figure 3/3A/Alkyne PTL 15uM.tif
- SD figure 3/3A/Alkyne PTL 30uM.tif
- SD figure 3/3A/Costunolide 15uM.tif
- SD figure 3/3A/Costunolide 30uM.tif
- SD figure 3/3A/DMSO.tif
- SD figure 3/3A/PTL 15uM.tif
- SD figure 3/3A/PTL 30uM.tif
- SD figure 3/3B/
- SD figure 3/3B/Alkyne PTL localization.tif
- SD figure 3/3C/
- SD figure 3/3C/Alkyne PTL at KT.tif
