# Supplementary material for: Parthenolide disrupts mitosis by inhibiting ZNF207/BUGZ-promoted kinetochore-microtubule attachment
Source: EMBO J. 2025 May 27;44(13):3764–93. doi: 10.1038/s44318-025-00469-2 (PMC12219771; doi:10.1038/s44318-025-00469-2)
Supplement: Supplementary file 16 — Source data Fig. 4 [file 44318_2025_469_MOESM16_ESM.zip]

Archive with 7 entries (4 files):
- SD figure 4/4A/
- SD figure 4/4A/Mass spec hits.xlsx
- SD figure 4/4B/
- SD figure 4/4B/HeLa GFP-BugZ_DMSO and PTL.tif
- SD figure 4/4B/HeLa Kyoto_DMSO and 15uM PTL.tif
- SD figure 4/4C/
- SD figure 4/4C/Mitotic duration and phenotype.xlsx
