# Supplementary material for: Parthenolide disrupts mitosis by inhibiting ZNF207/BUGZ-promoted kinetochore-microtubule attachment
Source: EMBO J. 2025 May 27;44(13):3764–93. doi: 10.1038/s44318-025-00469-2 (PMC12219771; doi:10.1038/s44318-025-00469-2)
Supplement: Supplementary file 16 — Source data Fig. 4 [file 44318_2025_469_MOESM16_ESM.zip › SD figure 4/4A/Mass spec hits.xlsx]

## Sheet: Figure 3A
		log2 (hH/L)	-log p value	ratio	p422
	PGP	3.31034	1.25174	9.92	0.056009
	ANXA2;ANXA2P2	1.76129	2.53918	3.39	0.00288951
	CSTB	2.97269	2.5444	7.85	0.00285496
	TXN	1.30451	1.44797	2.47	0.0356475
	VDAC2	1.61824	2.8013	3.07	0.00158017
	TXNDC12	4.11353	2.68889	17.31	0.00204696
	CTBP2	2.488	1.45217	5.61	0.0353045
	MKI67	3.02148	1.17949	8.12	0.0661462
	CRKL	3.70708	2.61584	13.06	0.00242194
	HSD17B10	1.43296	2.17204	2.7	0.00672913
	HMOX2	2.85599	1.23899	7.24	0.057678
	PHGDH	1.20163	1.71884	2.3	0.0191058
	OSBPL10	2.52607	0.879013	5.76	0.132126
	TBC1D15	2.27798	2.89043	4.85	0.00128699
	HCFC1	2.7761	2.42125	6.85	0.00379101
	AKR1B1	2.46728	1.94323	5.53	0.0113964
	CARS	2.17632	1.59421	4.52	0.0254562
	NUFIP2	1.91456	0.512759	3.77	0.307072
	ADSS	1.926	1.91213	3.8	0.0122424
	CXorf67	2.71589	1.1611	6.57	0.0690079
	APIP	2.24184	1.58956	4.73	0.0257302
	PTER	3.17951	1.29364	9.06	0.0508585
	SNX8	2.25701	2.02966	4.78	0.00933983
	PLS3	1.83996	3.58715	3.58	0.000258734
	NFU1	2.31034	1.47912	4.96	0.03318
	SEC61B	2.32769	1.10924	5.02	0.0777613
	ADAR	1.90304	1.50236	3.74	0.0314516
	ASNS	2.5008	2.35405	5.66	0.00442541
	NES	2.25701	2.28136	4.78	0.00523166
	PRAF2	1.60881	2.15171	3.05	0.00705168
	VDAC3	2.28688	1.27618	4.88	0.0529444
	PSME2	2.6017	0.756277	6.07	0.175276
	CWF19L1	2.10098	1.14819	4.29	0.0710899
	DNAJC1	1.38957	1.69366	2.62	0.0202459
	DUS2	3.16993	1.46017	9	0.0346603
	RPAP3	1.81147	1.83071	3.51	0.0147671
	VAPB	1.42223	0.793369	2.68	0.160928
	PLIN3	2.17951	1.74098	4.53	0.0181561
	TIPRL	2.82579	1.33887	7.09	0.0458275
	PDE12	1.852	1.53368	3.61	0.0292628
	PEF1	2.60644	3.87795	6.09	0.000132449
	CALD1	1.83592	1.47933	3.57	0.0331644
	SERPINB1	2.57531	2.2463	5.96	0.00567148
	GGCT	1.70487	1.78372	3.26	0.0164544
	PSMB8	1.83996	1.73426	3.58	0.0184391
	PITHD1	2.0072	2.89541	4.02	0.00127229
	CHORDC1	2.06695	1.22833	4.19	0.0591112
	BCL2L12	1.82782	2.20664	3.55	0.00621378
	NUBP2	1.86394	0.955955	3.64	0.110674
	GSR	2.62293	2.65177	6.16	0.00222964
	RRM1	1.97085	0.918664	3.92	0.120597
	FOXK1	2.05311	1.30754	4.15	0.0492557
	EPS15	1.83188	1.37304	3.56	0.0423606
	TOR1AIP2	1.90304	2.69635	3.74	0.0020121
	ZNF185	2.55827	1.57106	5.89	0.0268495
	CPPED1	3.72901	1.94398	13.26	0.0113767
	L2HGDH	1.53605	0.657377	2.9	0.220101
	MAGED2	2.34199	1.80186	5.07	0.0157811
	BTF3	2.32769	1.48373	5.02	0.0328302
	IRGQ	2.05311	2.39465	4.15	0.00403039
	RNPEP	2.22033	1.98614	4.66	0.0103243
	CIAPIN1	1.73118	2.75664	3.32	0.00175128
	CTTN	2.04963	2.0734	4.14	0.00844509
	EFHD2	1.848	1.45045	3.6	0.0354446
	DNAJC9	2.01078	1.34977	4.03	0.0446925
	GGA2	2.73985	1.52672	6.68	0.029736
	PTGR2	3.09761	1.17699	8.56	0.0665288
	PCBP1	2.22651	1.95275	4.68	0.0111492
	MIA3	1.87184	1.32167	3.66	0.0476793
	TXNRD1	2.05311	2.50582	4.15	0.00312022
	CHD4	1.09761	0.146292	2.14	0.714017
	ADRM1	1.79077	1.2833	3.46	0.0520832
	CAST	1.7866	1.22255	3.45	0.0599037
	GPX8	1.72247	0.719432	3.3	0.190796
	BAIAP2L1	1.99639	1.38661	3.99	0.0410575
	NUP35	2.10434	1.56087	4.3	0.0274872
	SPCS2	2.26003	1.09358	4.79	0.0806152
	MTHFD1L	1.79909	1.70285	3.48	0.0198222
	AKR1A1	0.807355	0.99995	1.75	0.100012
	STARD7	2.10769	0.859756	4.31	0.138116
	HMGN2	0.722466	0.154075	1.65	0.701334
	HAT1	1.77821	1.73856	3.43	0.0182575
	TSPYL5	1.81967	2.10686	3.53	0.00781887
	DIS3L2	1.62761	1.54462	3.09	0.0285353
	TUBGCP3	1.32769	1.02521	2.51	0.0943606
	PFAS	1.72683	1.94409	3.31	0.011374
	ATP2A2	1.31034	1.21909	2.48	0.0603821
	SEC24C	2.25096	2.29308	4.76	0.00509234
	GSK3B	1.95606	1.03826	3.88	0.0915668
	PDLIM4	2.64847	1.5684	6.27	0.0270147
	RTFDC1	0.871844	0.676136	1.83	0.210797
	STAT1	1.73118	1.70665	3.32	0.0196497
	BPNT1	1.4957	0.811274	2.82	0.154428
	THOP1	1.44361	1.29616	2.72	0.0505633
	FLYWCH2	2.1635	1.3136	4.48	0.0485735
	PGLS	3.49697	1.76839	11.29	0.0170456
	ZC3HAV1L	1.90304	1.4958	3.74	0.0319304
	ARPIN;C15orf38-AP3S2	2.46989	1.05648	5.54	0.0878057
	PTBP1	2.0072	1.85162	4.02	0.0140728
	KIAA0101	1.96717	1.03768	3.91	0.0916906
	EIF4EBP1	1.89142	3.29357	3.71	0.000508662
	ATP6V1A	1.76553	1.98318	3.4	0.0103948
	NQO1	0.773996	0.094811	1.71	0.803876
	TRUB1	1.67356	1.57661	3.19	0.0265086
	PALLD	1.91073	1.36381	3.76	0.0432708
	ARFGAP3	2.36177	1.20394	5.14	0.0625261
	PEX11B	1.09761	1.06006	2.14	0.0870852
	ATXN2L	1.65076	1.32821	3.14	0.0469672
	ETHE1	1.73552	1.83818	3.33	0.014515
	TBCE	1.32193	2.2371	2.5	0.00579294
	GPHN	1.76129	1.11039	3.39	0.0775554
	PDCD6IP	1.79077	2.43245	3.46	0.00369447
	NUP153	1.87184	1.73133	3.66	0.0185639
	ITPA	1.38957	0.882819	2.62	0.130973
	CHMP1A	1.87184	2.87637	3.66	0.00132931
	COX17	2.35614	2.47099	5.12	0.00338075
	PEPD	1.81558	0.948175	3.52	0.112674
	SCRIB	1.91456	1.34775	3.77	0.0449006
	TK1	2.58736	1.73927	6.01	0.0182278
	TMSB15A;TMSB15B	0.757023	0.039872	1.69	0.91228
	UBLCP1	1.73985	1.83722	3.34	0.0145472
	SLC4A1AP	1.46467	2.30899	2.76	0.00490919
	SH3PXD2B	1.90689	1.85901	3.75	0.0138353
	SLC19A1	1.51602	1.40745	2.86	0.0391338
	THUMPD3	1.58976	0.623256	3.01	0.238092
	TRIP13	1.48027	1.4701	2.79	0.0338765
	DSTN	1.35614	0.741343	2.56	0.181408
	PROSC	2.23879	2.75488	4.72	0.0017584
	PPM1G	1.87184	1.3248	3.66	0.0473373
	SRPR	1.5008	1.48865	2.83	0.0324603
	TSG101	2.95606	2.46099	7.76	0.00345951
	USO1	0.925999	0.930374	1.9	0.117389
	FARSB	1.75702	1.91136	3.38	0.0122643
	VDAC1	1.70044	2.73563	3.25	0.00183812
	ACBD7	1.5008	1.68661	2.83	0.0205775
	GSDMD	2.43563	1.50925	5.41	0.0309563
	NDUFS6	1.42223	0.729348	2.68	0.186489
	SH3GLB1	2.08746	2.00509	4.25	0.00988337
	ZNF207	1.58496	1.53786	3	0.0289829
	DPYSL3	1.79077	2.01121	3.46	0.00974521
	ARFGAP1	1.78241	1.48371	3.44	0.0328317
	RANBP2	1.07724	1.94105	2.11	0.0114538
	NUDT11	1.5656	1.89902	2.96	0.0126176
	PYGL	0.722466	0.238225	1.65	0.577796
	ACO1	1.49057	1.62811	2.81	0.0235443
	BRAT1	2.36457	1.31406	5.15	0.0485226
	THYN1	1.848	1.13953	3.6	0.0725221
	IBA57	2.10769	1.844	4.31	0.0143218
	CWC27	0.992768	1.49569	1.99	0.0319381
	TSN	1.31615	1.49074	2.49	0.0323046
	ATP5J2-PTCD1;ATP5J2	1.15704	1.55667	2.23	0.0277543
	QRICH1	2.63459	1.5029	6.21	0.0314123
	AIP	1.96347	1.42962	3.9	0.0371858
	SNX1	2.07039	2.24653	4.2	0.00566851
	OGFR	2.25701	1.54378	4.78	0.0285907
	PTPN11	1.64616	2.44257	3.13	0.00360935
	NT5DC1	3.33914	2.6747	10.12	0.00211494
	CDK2	2.06695	1.6846	4.19	0.0206726
	KIF4A;KIF4B	1.43829	2.19675	2.71	0.00635695
	UBA6	1.68257	1.11519	3.21	0.0767034
	TGFB1	1.51096	0.854376	2.85	0.139838
	PAIP1	1.31034	0.962033	2.48	0.109136
	IAH1	1.65076	0.911792	3.14	0.12252
	DUT	1.9855	1.25283	3.96	0.0558685
	RANBP3	1.26903	1.44168	2.41	0.0361674
	TUBA1C;TUBA1B	0.739848	0.382947	1.67	0.414051
	PAWR	1.60407	1.73762	3.04	0.0182969
	TBC1D24	1.09085	1.26212	2.13	0.0546868
	DCK	1.15704	0.497871	2.23	0.317782
	RRM2B	1.10434	0.987036	2.15	0.10303
	GCLC	3.03738	1.72719	8.21	0.0187417
	OTUB1	1.4957	1.58059	2.82	0.0262669
	MAGEA4	1.72683	3.76276	3.31	0.000172679
	GGA1	2.16027	0.902281	4.47	0.125233
	VAPA	1.20163	1.40458	2.3	0.0393929
	YTHDF1	1.9855	1.21162	3.96	0.06143
	SHC1	1.8953	3.49945	3.72	0.000316632
	ESYT1	1.09085	1.12636	2.13	0.0747546
	LMF2	1.1635	0.93559	2.24	0.115987
	ZC3H14	1.32769	0.984243	2.51	0.103695
	CAPZB	1.61353	1.99702	3.06	0.010069
	PBK	1.7137	3.09517	3.28	0.000803211
	ZW10	0.831877	1.57216	1.78	0.0267819
	SQLE	1.79494	1.64913	3.47	0.0224321
	CCS	1.30451	1.61086	2.47	0.0244987
	KHSRP	1.67807	1.76416	3.2	0.0172122
	PABPC4	1.41143	1.20733	2.66	0.0620401
	HEXIM1	1.48543	2.15135	2.8	0.00705754
	PAK4	1.32193	1.13931	2.5	0.0725586
	USP10	1.59932	0.697969	3.03	0.200461
	SPTLC1	1.44361	1.35674	2.72	0.0439802
	VBP1	2.22651	1.62737	4.68	0.0235849
	TNKS1BP1	1.65992	1.51584	3.16	0.0304904
	CNP	0.847997	0.809397	1.8	0.155097
	PQBP1	1.72247	1.68253	3.3	0.0207716
	USP5	1.37295	2.81778	2.59	0.00152133
	STAMBP	1.24489	0.931895	2.37	0.116978
	GCLM	1.76129	1.52936	3.39	0.0295557
	CHMP5	1.58496	0.617048	3	0.24152
	SPR	0.782409	0.874731	1.72	0.133435
	TMPO	1.14405	0.884656	2.21	0.13042
	BOLA1	1.90304	1.40431	3.74	0.0394174
	YRDC	1.50589	2.9165	2.84	0.00121199
	TRMT1	0.879706	1.87858	1.84	0.0132257
	BCAT1	1.5656	1.62805	2.96	0.0235477
	MOCS2	1.91073	1.73772	3.76	0.0182928
	TBCD	1.02857	1.16957	2.04	0.0676757
	TPM3;DKFZp686J1372	1.04963	1.93122	2.07	0.0117159
	FTO	1.79909	1.25756	3.48	0.0552636
	RCC2	1.57531	1.77906	2.98	0.0166319
	LRRC40	1.15704	1.38155	2.23	0.0415388
	GBE1	1.99639	1.01957	3.99	0.0955946
	GSPT1;GSPT2	1.40599	1.68096	2.65	0.020847
	PPME1	1.35614	3.05235	2.56	0.000886432
	ATG3	0.978196	1.12308	1.97	0.075321
	TCOF1	1.73118	1.02775	3.32	0.0938099
	ATOX1	1.30451	0.828986	2.47	0.148257
	DBNL	1.33914	1.20825	2.53	0.0619081
	MYL6	1.05658	1.14412	2.08	0.0717602
	TUBA3C;TUBA3E	0.0143553	0.0591693	1.01	0.872631
	FBXO22	2.03562	0.717378	4.1	0.1917
	DIEXF	0.823749	2.05211	1.77	0.00886935
	HMGCL	1.22033	2.38187	2.33	0.00415079
	CKAP5	1.07724	2.13025	2.11	0.00740879
	HARS	1.48027	0.583161	2.79	0.261119
	SELM	1.03562	1.3113	2.05	0.0488318
	CLNS1A	1.5656	2.28686	2.96	0.00516586
	HDGF	1.23266	1.24649	2.35	0.0566909
	FXR1	1.38957	1.82891	2.62	0.0148281
	KHDRBS1	1.26903	1.22937	2.41	0.0589704
	GMPS	1.1635	0.740211	2.24	0.181882
	SLK	1.03562	0.331399	2.05	0.46623
	PRKAR1A	0.847997	0.908909	1.8	0.123336
	ATP6V1G1	1.30451	2.78541	2.47	0.00163904
	TNPO1	0	0.0451469	1	0.901266
	MAPK1IP1L	1.53605	2.1717	2.9	0.00673435
	BID	1.07724	1.35953	2.11	0.0436987
	SRSF3	0.62293	0.533446	1.54	0.292788
	TRAP1	1.02857	1.04186	2.04	0.0908123
	DCTPP1	0.650765	0.85433	1.57	0.139852
	PSMD2	0.948601	0.729668	1.93	0.186351
	AARS	0.731183	1.12728	1.66	0.0745969
	DPYSL2	1	1.08797	2	0.0816644
	TPM1	0.389567	0.448689	1.31	0.355886
	MTPN	0.992768	1.05832	1.99	0.0874342
	PSME3	1.20163	1.92491	2.3	0.0118875
	RAB13	1.07039	0.599556	2.1	0.251445
	NDUFV2	1.27501	2.63024	2.42	0.00234296
	TMPO	0.475085	0.481381	1.39	0.33008
	POLR2M;GCOM2;GCOM1	1.69153	2.15102	3.23	0.00706283
	LRRFIP1	1.07724	1.01556	2.11	0.0964803
	FTSJ3	0.887525	0.164864	1.85	0.684125
	PYGB	1.05658	1.54675	2.08	0.0283953
	EIF5B	0.687061	1.37825	1.61	0.0418556
	MDH1	1.33342	1.70649	2.52	0.0196567
	MAP4	1.40054	1.79944	2.64	0.0158693
	TWF2	0.632268	0.939833	1.55	0.114859
	RPL35A	0.422233	0.179682	1.34	0.661178
	NCAPD2	0.992768	1.35201	1.99	0.0444619
	GART	1.1177	1.74562	2.17	0.0179628
	PPP5C	0.970854	2.03305	1.96	0.00926722
	KPNA2	0.757023	1.28597	1.69	0.0517638
	RPS13	0.321928	0.074657	1.25	0.84206
	LUC7L3	0.298658	0.181631	1.23	0.658217
	UBA1	1.0072	1.14574	2.01	0.0714918
	HLA-A	1.37851	1.67994	2.6	0.0208957
	MSH2	1.35614	1.60691	2.56	0.0247226
	EMD	0.815575	1.26759	1.76	0.0540025
	COASY	0.536053	0.355517	1.45	0.441046
	UBFD1	0.9855	0.65095	1.98	0.223383
	ABCF1	0.871844	4.21487	1.83	6.09722e-05
	NASP	0.948601	1.26678	1.93	0.0541026
	AHNAK	0.903038	0.606346	1.87	0.247545
	PRPF38B	0.613532	0.967325	1.53	0.107814
	PCBP2;PCBP3	1.23879	1.99012	2.36	0.0102302
	BAX	0.695994	0.866439	1.62	0.136007
	GLOD4	1.24489	1.59331	2.37	0.025509
	GARS	0.454176	0.38742	1.37	0.409808
	RABGGTB	0.650765	0.796538	1.57	0.159758
	RAB34	0.782409	0.826665	1.72	0.149051
	RPL35	0.201634	0.0338563	1.15	0.925004
	IL18	1.07039	1.43311	2.1	0.0368881
	UFC1	0.948601	1.73442	1.93	0.0184322
	UBAP2L	0.536053	0.363781	1.45	0.432732
	EIF3L	0.378512	0.52959	1.3	0.295399
	PDPK1;PDPK2P	1.52607	2.27511	2.88	0.00530753
	CPOX	0.910733	0.814565	1.88	0.153262
	CNN2	1.87971	1.83356	3.68	0.0146703
	ARL3	1.15704	1.9573	2.23	0.0110332
	EIF4B	0.485427	0.902803	1.4	0.125083
	NRD1	1	1.14614	2	0.0714266
	NCAPG	0.411426	0.771262	1.33	0.169331
	RUVBL2	0.163499	0.325155	1.12	0.472983
	PES1	0.475085	0.389189	1.39	0.408141
	RNMT	1.82375	2.75998	3.54	0.00173786
	SMC4	0.31034	0.028837	1.24	0.935757
	RPL10A	0.263034	0.124726	1.2	0.750368
	PCMT1	1.1375	1.61818	2.2	0.024089
	PTPN1	1.54597	0.871216	2.92	0.134519
	MAT2A	0.895303	1.07281	1.86	0.0845648
	NHLRC2	0.722466	1.61732	1.65	0.024137
	TTC1	0.895303	1.40408	1.86	0.0394381
	UQCRFS1;UQCRFS1P1	1.58976	0.81747	3.01	0.15224
	FGF2	0.454176	1.0812	1.37	0.0829466
	ILKAP;ILKAP3	1.29866	1.53287	2.46	0.029318
	GNAI2	0.536053	0.931284	1.45	0.117143
	CYFIP1	0.189034	0.0339046	1.14	0.924901
	SRSF11	0.389567	0.00653152	1.31	0.985073
	PSMD9	1.10434	0.863787	2.15	0.13684
	TBCA	0.176323	0.312192	1.13	0.487313
	PUS1	1.25701	1.69743	2.39	0.0200712
	ABCE1	0.367371	0.111188	1.29	0.774127
	LUC7L2;C7orf55;C7orf55-LUC7L2	0.298658	0.200368	1.23	0.630423
	NTPCR	0.321928	0.399759	1.25	0.398328
	RSRC2	0.505891	0.632875	1.42	0.232876
	S100A10	0.189034	0.314137	1.14	0.485136
	TCEA1	0.250962	0.765591	1.19	0.171557
	SNRNP200	0.0840643	0.41835	1.06	0.381637
	FHL2	0.411426	0.288932	1.33	0.514125
	MCM5	0.333424	0.174011	1.26	0.669868
	RPL10	0.238787	0.478631	1.18	0.332177
	TBCB	0.263034	0.52237	1.2	0.300351
	RPL8	0.226509	0.0896547	1.17	0.813477
	FAU	0.0703893	0.0888322	1.05	0.815019
	PPP1R18	1.13093	1.37229	2.19	0.0424333
	SLC3A2	0.678072	0.840162	1.6	0.14449
	POLR2B	0.594549	1.36712	1.51	0.0429415
	QARS	0.275007	1.38722	1.21	0.0409993
	MAFF	0.321928	0.00297563	1.25	0.993172
	HSPH1	0.807355	1.60706	1.75	0.0247138
	COPB1	0.238787	0.226283	1.18	0.593905
	ATP6V1H	0.275007	0.206429	1.21	0.621685
	LMNA	0.879706	2.71736	1.84	0.00191707
	09-sep	0.948601	1.22463	1.93	0.0596164
	RRAGC;RRAGD	1.0635	1.38565	2.09	0.041148
	DNAJC7	0.650765	0.747377	1.57	0.178905
	RBM25	0.432959	0.494029	1.35	0.320606
	U2AF2	0.389567	0.10172	1.31	0.791188
	HNRNPK	1.04264	1.76396	2.06	0.0172201
	CCT7	-0.120294	0.221244	0.92	0.600836
	BUB3	0.678072	1.13474	1.6	0.0733268
	CTPS1	1.01436	1.14517	2.02	0.0715866
	FUBP1	0.389567	0.0121789	1.31	0.972346
	MAGEB2	1	1.74962	2	0.0177983
	SYNPO	1.13093	1.07216	2.19	0.0846909
	DNM1L	0.443607	0.124381	1.36	0.750963
	NRGN	1.12433	1.2323	2.18	0.0585729
	DBN1	0.956057	1.67861	1.94	0.0209601
	NUDT9	0.823749	1.52108	1.77	0.0301247
	PYCR1	0.163499	0.323859	1.12	0.474396
	ADSL	0.275007	0.326323	1.21	0.471712
	SFN	0.454176	0.397967	1.37	0.399975
	OCIAD2	0.298658	1.59179	1.23	0.0255981
	STRAP	0.807355	2.64647	1.75	0.00225698
	PAICS	0.555816	0.613753	1.47	0.243359
	RPS6	0.137504	0.100266	1.1	0.793841
	RPL32	0.275007	0.134859	1.21	0.733062
	PDS5A	0.526069	0.80373	1.44	0.157134
	NAA15	0.163499	0.280417	1.12	0.524304
	ILF2	0.298658	0.155922	1.23	0.698358
	11-sep	0.0840643	0.0426367	1.06	0.906491
	CASP3	0.536053	0.364803	1.45	0.431715
	RAB2B;DKFZp313C1541	0.669027	1.65611	1.59	0.0220745
	OTULIN	0.613532	1.00161	1.53	0.0996302
	RAB14	0.632268	2.05997	1.55	0.00871026
	HADHA	0.333424	0.0498022	1.26	0.891657
	EIF4G1	0.584963	0.386767	1.5	0.410424
	TXLNA	0.871844	1.61115	1.83	0.0244824
	SHMT2	0.0565835	0.40854	1.04	0.390355
	CALB2	0.62293	1.13553	1.54	0.0731935
	SLC25A11	-0.104697	0.4276	0.93	0.373594
	HNRNPF	2.24184	1.62902	4.73	0.0234951
	RPS16;ZNF90	0.275007	0.178658	1.21	0.662738
	RPL13A;RPL13a	0.321928	0.148081	1.25	0.71108
	RPL36	0.238787	0.181533	1.18	0.658366
	PPAT	0.925999	1.19607	1.9	0.063669
	C20orf27	0.432959	0.367502	1.35	0.42904
	CAPZA1	0.432959	1.47594	1.35	0.0334238
	PFDN2	0.505891	1.05152	1.42	0.0888147
	KRT8	1.31034	1.43633	2.48	0.0366163
	DLAT	0.464668	0.452825	1.38	0.352513
	RPL7A	0.201634	0.590718	1.15	0.256615
	RPS12	0.356144	0.173959	1.28	0.669947
	RPL36A;RPL36A-HNRNPH2	0.214125	0.0126223	1.16	0.971354
	CIAO1	0.321928	0.435863	1.25	0.366553
	CAPN2	0.111031	0.0807672	1.08	0.830296
	RPL13	0.15056	0.0251871	1.11	0.943654
	PGAM5	0.432959	0.348455	1.35	0.448275
		1.53107	1.22861	2.89	0.0590731
	C11orf98	0.0143553	0.00181477	1.01	0.99583
	RPS11	0.0840643	0.0032564	1.06	0.99253
	CISD2	0.823749	0.743249	1.77	0.180614
	SF3B1	-0.0144996	0.435737	0.99	0.366659
	HUWE1	0.516015	0.194611	1.43	0.638836
	NUDC	0.895303	1.88752	1.86	0.0129562
	RPL3	0.15056	0.0231908	1.11	0.948002
	ACSL3	-0.0439433	0.0769637	0.97	0.837599
	VIM	0.895303	1.46296	1.86	0.0344383
	RPS4X;RPS4Y1	0.111031	0.0153474	1.08	0.965278
	TPM2;TPM1	0.15056	0.258484	1.11	0.551463
	CBX3	0.485427	0.0986162	1.4	0.796863
	RPL27	0.137504	0.322587	1.1	0.475787
	XPO5	0.536053	0.833787	1.45	0.146627
	GRB2	0.748461	2.80864	1.68	0.00155369
	PDXK	0.298658	0.0719305	1.23	0.847363
	HIST1H1A	-0.0740006	0.246987	0.95	0.566256
	MARCKSL1	0.650765	0.960162	1.57	0.109607
	RPL23A	0.176323	0.103097	1.13	0.788684
	RPL14	0.15056	0.082877	1.11	0.826272
	DDX23	-0.0144996	0.165785	0.99	0.682676
	RPL21	0.0143553	0.0860458	1.01	0.820265
	RPS18	0.0840643	0.0364913	1.06	0.919409
	PFKP	-0.120294	0.0820468	0.92	0.827853
	NDRG3	0.214125	0.0580411	1.16	0.874901
	KIF11	0.378512	0.901743	1.3	0.125388
	SNRPA	-0.234465	0.273022	0.85	0.533308
	RPL7	0.137504	0.0543211	1.1	0.882427
	PSIP1	0.286881	0.300456	1.22	0.500661
	HACD2	0.226509	0.195129	1.17	0.638074
	IARS	-0.0740006	0.283783	0.95	0.520256
	GAMT	0.687061	0.699893	1.61	0.199575
	TMX1	0.321928	0.73941	1.25	0.182217
	SREK1	0.226509	0.284604	1.17	0.519273
	NNT	0.0840643	0.000309403	1.06	0.999288
	PPA1	0.137504	0.0354202	1.1	0.921679
	DDX21	0.214125	0.0859229	1.16	0.820497
	LUC7L	0	0.0971733	1	0.799515
	RPL24	0.15056	0.0818571	1.11	0.828215
	SF3B3	0.475085	0.562845	1.39	0.273625
	GPX4	0.263034	0.329794	1.2	0.467958
	PRKDC	0.124328	0.0335797	1.09	0.925594
	NONO	0.189034	0.332535	1.14	0.465013
	RSL1D1	0.0703893	0.0152896	1.05	0.965407
	SLC25A6	-0.358454	0.0971185	0.78	0.799616
	RPL28	0.137504	0.0314936	1.1	0.93005
	HNRNPH1	1.51096	1.15083	2.85	0.0706588
	TCEB1	0.516015	1.39612	1.43	0.0401683
	HK1	-0.152003	0.130221	0.9	0.740933
	METAP1	0.659925	1.13608	1.58	0.0731007
	HNRNPM	0.400538	0.235256	1.32	0.58176
	HN1L	1.09085	1.9631	2.13	0.0108869
	RPS23	0.124328	0.135297	1.09	0.732324
	RPS5	0.137504	0.249693	1.1	0.562739
	AHCYL1;AHCYL2	0.0285692	0.0819225	1.02	0.82809
	DNAJB1	0.176323	0.193274	1.13	0.640806
	MORC4	-0.0588937	0.29957	0.96	0.501684
	FERMT2	0.62293	1.0466	1.54	0.0898255
	NOP58	0.367371	0.156698	1.29	0.697112
	RPS9	0.0143553	0.00283181	1.01	0.993501
	RPL18A	0.124328	0.0280436	1.09	0.937468
	RPS2	0.0565835	0.158421	1.04	0.69435
	RPL6	0.0840643	0.0494738	1.06	0.892332
	RPL19	0	0.00873075	1	0.980097
	CUTA	0.765535	0.795923	1.7	0.159984
	RPL18	0.214125	0.0823663	1.16	0.827244
	CS	0.163499	0.445931	1.12	0.358154
	DDX46	0.0143553	0.0660243	1.01	0.858965
	FAM114A1	0.389567	0.572537	1.31	0.267585
	DDX17	0.15056	0.338381	1.11	0.458796
	RPS21	0.659925	1.00913	1.58	0.0979203
	RFC2	0.782409	2.29072	1.72	0.0051201
	CAD	0.344828	0.13095	1.27	0.73969
	DYNC1H1	-0.104697	0.0668989	0.93	0.857237
	NDC80	1.33342	1.08563	2.52	0.0821043
	MIF	1.47508	2.05174	2.78	0.00887686
	ILF3	0	0.00711637	1	0.983747
	TYMS	0.545968	1.17154	1.46	0.0673686
	RANBP1	0.176323	0.0112748	1.13	0.974373
	TFRC	0.201634	0.672766	1.15	0.212439
	NME7	0.286881	0.919116	1.22	0.120471
	EIF3A	-0.200913	0.362554	0.87	0.433957
	PGM1	-0.0740006	0.400194	0.95	0.397929
	FLNB	0.422233	0.379298	1.34	0.417544
	PSMD3	0.0976108	0.2304	1.07	0.588302
	RPS19	0.0565835	0.00353905	1.04	0.991884
	RPL34	0.163499	0.127389	1.12	0.74578
	DHX15	0.475085	1.1301	1.39	0.0741144
	RPS15A	0.0565835	0.147788	1.04	0.711561
	CPNE3	1.25096	0.792202	2.38	0.161361
	EHD4	0.0285692	0.268971	1.02	0.538306
	DUSP3	0.0703893	0.80906	1.05	0.155217
	GLO1	0.62293	0.846263	1.54	0.142474
	CFL1	0.176323	0.113974	1.13	0.769177
	TCEB2	0.124328	0.0623498	1.09	0.866264
	EIF3C;EIF3CL	-0.152003	0.467479	0.9	0.340817
	WBP2	0.85599	1.78398	1.81	0.0164445
	ALYREF	0.263034	0.178376	1.2	0.663169
	CKAP4	0.31034	2.23726	1.24	0.00579078
	RPN1	0.367371	0.514059	1.29	0.306155
	SMC2	1.39506	2.49238	2.63	0.00321825
	UQCRH;UQCRHL	0.137504	0.0123193	1.1	0.972032
	DHRS2	0.263034	0.576454	1.2	0.265183
	IPO5	-0.217591	0.155233	0.86	0.699467
	AP2A1	0.0426443	1.34983	1.03	0.0446857
		0.0426443	0.391141	1.03	0.406311
	07-sep	0.286881	0.307999	1.22	0.492041
	RRP12	0.0143553	0.527295	1.01	0.296965
	PPP1CA	0.201634	0.275129	1.15	0.530727
	DNMT1	0.137504	0.422796	1.1	0.377749
	PA2G4	0.0565835	0.211967	1.04	0.613809
	DDX18	0.0143553	0.175068	1.01	0.66824
	PPIH	0.321928	0.877485	1.25	0.132591
	SYNCRIP	0.189034	0.332001	1.14	0.465585
	ACTN1	0.356144	0.762192	1.28	0.172905
	SFXN1	-0.120294	0.743294	0.92	0.180595
	STIP1	0.0703893	0.532935	1.05	0.293133
	ALDH7A1	0.669027	1.41485	1.59	0.0384727
	PSMD1	0.201634	0.0388806	1.15	0.914365
	CTNNA1	-0.251539	0.334409	0.84	0.463011
	FLNA	0.0703893	0.0257698	1.05	0.942389
	PHB2	-0.37707	0.384238	0.77	0.412822
	RRBP1	0.0143553	0.0490476	1.01	0.893208
	MRPS14	-0.0144996	0.205762	0.99	0.622641
	ARGLU1	-0.0740006	0.331445	0.95	0.466182
	SARS	-0.120294	0.275679	0.92	0.530056
	LRPPRC	-0.168123	0.145533	0.89	0.715265
	HADHB	0.505891	0.782891	1.42	0.164858
	XPO1	-0.304006	0.132396	0.81	0.737231
	CNDP2	0	0.161034	1	0.690186
	EEF1G	0.226509	0.34524	1.17	0.451606
	TRAM1	-0.184425	0.0871654	0.88	0.818153
	SERBP1	0.250962	0.0684329	1.19	0.854215
	FBL	-0.234465	0.124253	0.85	0.751186
	UQCRC1	0.367371	0.975696	1.29	0.105756
	YWHAH	-0.0588937	0.137846	0.96	0.728037
	CYB5R3	-0.168123	0.198323	0.89	0.633398
	RPL31	0.0703893	0.0564642	1.05	0.878083
	RPS3A	0.0703893	0.105028	1.05	0.785185
	SNRPD2	-0.251539	0.205776	0.84	0.622622
	DDX39B	0.263034	0.24823	1.2	0.564638
	CCT3	-0.434403	1.54324	0.74	0.0286258
	SND1	-0.268817	0.196513	0.83	0.636043
	RPL9	0.124328	0.25489	1.09	0.556045
	KRT86	1.80735	1.07139	3.5	0.0848428
	MCMBP	1.08406	1.67236	2.12	0.0212636
	SPTBN1	-0.120294	0.0903286	0.92	0.812216
	FAM49B	0.0285692	0.0658018	1.02	0.859406
	DDX6	-0.0144996	0.33714	0.99	0.460108
	ATP1A1	-0.104697	0.0649162	0.93	0.86116
	NMT1	0.111031	0.106978	1.08	0.781667
	UFM1	0.545968	0.766301	1.46	0.171277
	AASDHPPT	0	0.171456	1	0.67382
	PFKM	-0.184425	1.62848	0.88	0.0235247
	HSPA4	-0.0291463	0.099938	0.98	0.794442
	G6PD	0.15056	0.169914	1.11	0.676217
	CCT8	-0.200913	0.0102403	0.87	0.976697
	RPL5	-0.104697	0.366267	0.93	0.430262
	H1FX	-0.104697	0.0933841	0.93	0.806521
	DNPEP	0.765535	2.68043	1.7	0.00208725
	RPS3	-0.120294	0.131746	0.92	0.738336
	PRDX6	0.378512	0.545768	1.3	0.284598
	EIF4A1	-0.0588937	0.560052	0.96	0.27539
	EEF2	0.0565835	0.147465	1.04	0.712089
	ATP5C1	0.111031	0.493585	1.08	0.320933
	WDR1	0.0426443	0.0921333	1.03	0.808848
	ZYX	-0.0144996	0.0764307	0.99	0.838628
	CCT4	-0.304006	0.284401	0.81	0.519516
	FSCN1	0.0703893	1.52929	1.05	0.0295604
	RPL23	-0.0144996	0.0628572	0.99	0.865252
	RPL26;RPL26L1	-0.0144996	0.0280742	0.99	0.937402
	RPS26;RPS26P11	0	0.202019	1	0.628031
	RPL37	0.0143553	0.133561	1.01	0.735256
	RPS8	0.137504	0.188948	1.1	0.647221
	SRP14	0.0703893	0.167704	1.05	0.679666
	HSP90AA1	0.0143553	0.0769598	1.01	0.837607
	RBM14	0.31034	0.0703805	1.24	0.850393
	FASN	0	0.0029997	1	0.993117
	KIF22	0.286881	0.513177	1.22	0.306777
	LGALS1	-0.217591	0.0989756	0.86	0.796204
	GPD2	0.367371	0.115917	1.29	0.765743
	ALDH18A1	-0.120294	0.108059	0.92	0.779725
	NME2;NME1-NME2;NME1	0.0703893	0.0677583	1.05	0.855543
	DHX9	-0.104697	0.0813331	0.93	0.829215
	FEN1	-0.0740006	0.229179	0.95	0.589958
	GANAB	-0.104697	0.0603939	0.93	0.870174
	HSPA9	0.124328	0.0166482	1.09	0.962391
	RPS28	0.0565835	0.472616	1.04	0.336809
	H1F0	-0.0439433	0.173793	0.97	0.670203
	NOP2	-0.0439433	0.0832283	0.97	0.825604
	FAH	0.124328	0.184851	1.09	0.653354
	UBE2L3;hCG_1789329	-0.217591	0.342486	0.86	0.45448
	RPS10;RPS10-NUDT3	0.0143553	0.348823	1.01	0.447896
	GLS	0.137504	0.220191	1.1	0.602295
	ERO1L	-0.104697	0.697327	0.93	0.200758
	DERL1	-0.136062	0.00604106	0.91	0.986186
	RUVBL1	0.0426443	0.161393	1.03	0.689616
	PGRMC1	-0.217591	0.443851	0.86	0.359873
	RBM39	0.15056	0.291534	1.11	0.511053
	CCT5	-0.234465	0.104109	0.85	0.786848
	ANXA11	0.298658	0.566426	1.23	0.271378
	FKBP4	0.111031	0.870098	1.08	0.134866
	SLC25A13	-0.340075	0.47238	0.79	0.336992
	HIST1H1C	-0.234465	0.294053	0.85	0.508097
	RPL38	-0.713119	0.164839	0.61	0.684164
	GCN1L1	-0.395929	0.336086	0.76	0.461226
	VCL	0.0143553	0.145158	1.01	0.715884
	ELOVL5	0.286881	0.560628	1.22	0.275025
	PFN2	-0.0144996	1.08357	0.99	0.0824964
	MYH10	-0.251539	0.344384	0.84	0.452497
	XRCC6	-0.0588937	0.168034	0.96	0.67915
	RPL4	0.0285692	0.0838871	1.02	0.824352
	RARS	0.0703893	0.427493	1.05	0.373686
	KATNAL2	-0.234465	0.160348	0.85	0.691276
	PABPC1	-0.0291463	0.227317	0.98	0.592493
	RRM2	0.454176	2.07199	1.37	0.00847238
	GDI2	0.378512	0.511165	1.3	0.308202
	EEF1B2	-0.136062	0.373124	0.91	0.423522
	FLNC	0.201634	0.296209	1.15	0.505582
	SLC25A5	-0.577767	0.402253	0.67	0.396048
	P4HB	-0.0291463	0.455436	0.98	0.3504
	TPM4	0.0285692	1.14551	1.02	0.0715306
	HDLBP	0.632268	1.71227	1.55	0.0193969
	SUMO2;SUMO3;SUMO4	0.0143553	0.194414	1.01	0.639125
	LAP3	0.111031	0.225254	1.08	0.595313
	NCL	0.0285692	0.0488205	1.02	0.893675
	ALCAM	-0.0740006	0.371532	0.95	0.425077
	ACLY	-0.0144996	0.35795	0.99	0.438581
	SORD	0.201634	0.112405	1.15	0.77196
	ACOT7	0.432959	0.699814	1.35	0.199612
	CACYBP	0.0976108	0.108148	1.07	0.779564
	LDHB	-0.0439433	0.0257004	0.97	0.94254
	ACTN4	-0.234465	0.512945	0.85	0.306941
	VARS	-0.217591	0.576765	0.86	0.264994
	RANGAP1	0.0143553	0.647756	1.01	0.225032
	PHF5A	-0.184425	0.574131	0.88	0.266606
	PFN2	-0.0144996	0.169205	0.99	0.677322
	DDX3X;DDX3Y	-0.120294	0.154077	0.92	0.701331
	STMN1	-0.0144996	0.141932	0.99	0.72122
	PNPT1	-0.0588937	0.581059	0.96	0.262386
	HIST1H1E;HIST1H1D	-0.251539	0.468263	0.84	0.340202
	MTHFD1	-0.268817	0.333215	0.83	0.464285
	C9orf64	0.0703893	0.383664	1.05	0.413367
	PDIA4	-0.217591	0.209203	0.86	0.617728
	NPEPPS	-0.217591	0.31305	0.86	0.486351
	PDCD5	-0.268817	0.545816	0.83	0.284567
	AK2	0.0143553	0.0286454	1.01	0.93617
	NPM1	0.137504	0.0715993	1.1	0.84801
	ATP5A1	-0.120294	0.0964541	0.92	0.80084
	PLEC	-0.104697	0.984213	0.93	0.103702
	RPL17;RPL17-C18orf32	-0.0892673	4.82519e-05	0.94	0.999889
	SNRNP70	-0.251539	0.430996	0.84	0.370684
	RPL29	-0.251539	0.233942	0.84	0.583523
	CTNNB1	-0.286304	0.376838	0.82	0.419915
	RAC1;RAC2	0.0840643	0.121083	1.06	0.756689
	CAND1	-0.599462	0.557494	0.66	0.277016
	ATIC	-0.120294	0.0946402	0.92	0.804192
	LDHA	-0.217591	0.254663	0.86	0.556336
	EZR	-0.0291463	0.0212458	0.98	0.952257
	PRPF8	-0.321928	0.390495	0.8	0.406916
	DLD	-0.340075	0.31113	0.79	0.488507
	EPRS	-0.168123	0.051775	0.89	0.887616
	UQCRC2	-0.0439433	0.18809	0.97	0.6485
	HSDL2	-0.37707	0.388762	0.77	0.408543
	RPS27	-0.454032	0.21564	0.73	0.608639
	VCP	-0.251539	0.248541	0.84	0.564234
	EWSR1	0.0840643	0.0973114	1.06	0.799261
	TUBB3	-0.535332	0.238988	0.69	0.576782
	CSE1L	-0.68966	0.262213	0.62	0.546747
	RAP1B;RAP1A	-0.0740006	0.383216	0.95	0.413794
	TMA7	0	0.205417	1	0.623136
	RPL30	-0.0144996	0.312547	0.99	0.486915
	MYH9	-0.286304	0.386835	0.82	0.41036
	GSTP1	0.0426443	0.131023	1.03	0.739566
	LASP1	0.111031	0.139311	1.08	0.725587
	ITGB1	-0.0439433	0.0416756	0.97	0.908499
	PFN1	0.0565835	0.0380959	1.04	0.916018
	LBR	-0.152003	0.177313	0.9	0.664793
	SSR3	-0.217591	0.228233	0.86	0.591245
	NOP56	-0.268817	0.656846	0.83	0.220371
	AHCY	-0.120294	0.233643	0.92	0.583925
	SFPQ	-0.234465	0.386382	0.85	0.410788
	PPIF	0.604071	1.27309	1.52	0.0533223
	OLA1	-0.395929	0.434239	0.76	0.367926
	TLN1	-0.268817	0.346644	0.83	0.450149
	RAN	-0.104697	0.057757	0.93	0.875474
	PKM	-0.0892673	0.0765898	0.94	0.838321
	EIF2S1	-0.0588937	0.107244	0.96	0.781189
	DHCR7	-0.395929	0.187992	0.76	0.648646
	SLC25A1	-0.434403	0.221898	0.74	0.599932
	TCP1	-0.395929	0.229828	0.76	0.589076
	RAB5C	0.124328	0.591854	1.09	0.255945
	SRRM2	0.739848	1.0117	1.67	0.0973412
	RPL15	0.0143553	0.365792	1.01	0.430733
	DBI	-0.268817	0.254677	0.83	0.556317
	RHOC	0.163499	0.733743	1.12	0.184611
	APEX1	-0.136062	0.271625	0.91	0.535026
	YWHAG	-0.0740006	0.0125844	0.95	0.971439
	REXO2	0.0976108	0.375901	1.07	0.420823
	ANXA1	0.0426443	0.0252054	1.03	0.943615
	CAPN1	-0.535332	0.387602	0.69	0.409636
	SARNP	-0.0439433	0.170529	0.97	0.67526
	ARHGDIA	0.137504	0.0700639	1.1	0.851013
	HSP90AB1;HSP90AB3P	-0.37707	0.331963	0.77	0.465625
	RPL27A	-0.152003	0.0656842	0.9	0.859638
	HMGCS1	-0.0144996	0.0712308	0.99	0.848729
	TUBB6	-0.535332	0.421327	0.69	0.37903
	HNRNPL	-0.168123	0.279115	0.89	0.525878
	PPP2R1A	-0.358454	0.0707952	0.78	0.849581
	PTMA	-0.234465	0.433958	0.85	0.368164
	HSPA1A;HSPA1B	0.0285692	0.313186	1.02	0.486199
	MBOAT7	-0.168123	0.151153	0.89	0.706068
	SERF2	0.0143553	0.0530229	1.01	0.885069
	RPS20	-0.251539	0.234045	0.84	0.583385
	PCNP	-0.152003	0.427219	0.9	0.373922
	HSPA8	0	0.100808	1	0.792852
	HN1	-0.0291463	0.0865796	0.98	0.819257
	ALDOA	-0.217591	0.474542	0.86	0.335319
	YWHAQ	0.0840643	0.10626	1.06	0.782961
	GPI	-0.136062	0.0176268	0.91	0.960225
	CLIC1	-0.268817	0.275905	0.83	0.529779
	MTHFD2	-0.415037	0.0667743	0.75	0.857483
	PGRMC2	-0.494109	0.241158	0.71	0.573908
	ACADVL	-0.37707	0.387663	0.77	0.409579
	ELOVL1	-0.0588937	0.0404796	0.96	0.911004
	PDIA6	-0.340075	0.408452	0.79	0.390434
	PSMA4	-0.454032	0.250053	0.73	0.562273
	MTAP	-0.535332	0.734869	0.69	0.184133
	SERPINH1	-0.340075	0.381256	0.79	0.415666
	EEF1A1;EEF1A1P5	-0.434403	0.459279	0.74	0.347313
	PARP1	0.111031	0.68429	1.08	0.206876
	HNRNPA1;HNRNPA1L2	0.0426443	0.75226	1.03	0.176905
	DARS	-0.152003	0.131164	0.9	0.739326
	SLC25A3	-0.736966	0.606025	0.6	0.247728
	GOT2	-0.0439433	0.00296905	0.97	0.993187
	RPS14	-0.184425	0.237171	0.88	0.579201
	HP1BP3	-0.251539	0.203034	0.84	0.626565
	TUFM	-0.136062	0.0100351	0.91	0.977158
	TMED10	-0.200913	0.288189	0.87	0.515004
	KPNB1	-0.736966	0.539693	0.6	0.288607
	PCNA	-0.251539	0.360596	0.84	0.435918
	HNRNPD	-0.120294	0.161125	0.92	0.690041
	EIF4H	0.0840643	0.366669	1.06	0.429864
	YWHAE	-0.321928	0.349484	0.8	0.447215
	KRT17	1.19535	0.636341	2.29	0.231025
	RPL22	-0.0588937	0.0544976	0.96	0.882069
	CCT6A	-0.514573	0.282497	0.7	0.521798
	POLDIP2	0.594549	0.437736	1.51	0.364976
	CRYBB1	0.400538	0.0720004	1.32	0.847227
	HSD17B4	-0.454032	0.378363	0.73	0.418444
	TAF15	-0.454032	0.434746	0.73	0.367497
	MAPK1	0.0565835	0.178717	1.04	0.662648
	YWHAZ	-0.286304	0.179257	0.82	0.661824
	MSN	-0.0892673	0.348353	0.94	0.448381
	RPLP0;RPLP0P6	0.0285692	0.0262042	1.02	0.941447
	MYDGF	-0.217591	0.279909	0.86	0.524918
	PSMA1	-0.494109	0.468337	0.71	0.340144
	EDF1	-0.0892673	0.302843	0.94	0.497917
	UBE2V1;TMEM189-UBE2V1	0.0285692	0.242738	1.02	0.571823
	PSMA6	-0.556393	0.600707	0.68	0.25078
	TTC4	1.04963	0.939648	2.07	0.114908
	HSP90B1	-0.304006	0.468486	0.81	0.340027
	CNOT1	-0.104697	0.311126	0.93	0.488511
	HMGB1;HMGB1P1	-0.415037	1.01824	0.75	0.0958867
	TUBB2B	-0.643856	0.460033	0.64	0.34671
	NOLC1	1.04264	0.416897	2.06	0.382915
	CNBP	-0.168123	0.124442	0.89	0.750858
	MDH2	-0.0892673	0.23056	0.94	0.588085
	TKT	-0.304006	0.491983	0.81	0.32212
	MSH6	-0.0291463	0.743119	0.98	0.180668
	HSPD1	-0.599462	0.337866	0.66	0.45934
	HNRNPU	-0.321928	0.338669	0.8	0.458491
	RAB1A;RAB1B;RAB1C	-0.37707	0.316118	0.77	0.482927
	HSPA5	-0.200913	0.26234	0.87	0.546588
	TPX2	1.01436	1.86343	2.02	0.0136952
	USP14	-0.643856	0.280851	0.64	0.52378
	FABP5	-0.37707	0.480374	0.77	0.330846
	S100A11	-0.621488	0.273847	0.65	0.532295
	PGK1	-0.434403	0.624586	0.74	0.237364
	RPS27A;UBC;UBB;UBA52	-0.120294	1.10712	0.92	0.0781409
	XRCC5	0.432959	0.75461	1.35	0.17595
	TMSB10	-0.184425	0.371712	0.88	0.424901
	RRAS	-0.666576	0.330366	0.63	0.467341
	RAB10	-0.340075	0.182466	0.79	0.656953
	GFPT1	0.298658	0.354065	1.23	0.442522
	GAPDH	-0.321928	0.430156	0.8	0.371402
	TUBB	-0.643856	0.476617	0.64	0.333721
	DDX5	-0.321928	0.339226	0.8	0.457904
	RAB11A;RAB11B	-0.286304	0.217079	0.82	0.606626
	CALM1;CALM2	-0.535332	0.56966	0.69	0.269364
	BLVRB	-0.234465	0.273932	0.85	0.532192
	ARF3;ARF1	-0.136062	0.109832	0.91	0.776547
	ANXA5	-0.321928	0.290539	0.8	0.512225
	PDIA3	-0.251539	0.334307	0.84	0.46312
	ANXA7	-0.217591	0.272337	0.86	0.534149
	MANF	0	0.256053	1	0.554558
	ARHGEF2	-0.251539	0.0453023	0.84	0.900944
	CNN3	0.0285692	0.186443	1.02	0.650964
	TMEM33	-0.434403	0.312591	0.74	0.486866
	ERP29	-0.321928	0.297055	0.8	0.504598
	CYCS	-0.434403	0.465879	0.74	0.342075
	HMGB2	-0.643856	0.747555	0.64	0.178832
	AAMDC	-0.37707	0.57648	0.77	0.265167
	KRT80	0.669027	1.44349	1.59	0.0360175
	PPIB	-0.184425	0.321449	0.88	0.477036
	CCT2	0.0426443	0.280637	1.03	0.524038
	TUBB4B	-0.736966	0.255601	0.6	0.555136
	TALDO1	-0.514573	0.837454	0.7	0.145394
	HIST1H3A;HIST2H3A;HIST3H3	-0.454032	0.474131	0.73	0.335636
	COPA	-0.251539	0.0547829	0.84	0.881489
	GNB2L1	-0.200913	0.246116	0.87	0.567393
	MYO1C	-0.104697	0.252926	0.93	0.558565
	TP53I3	-0.200913	0.264034	0.87	0.54446
	UGDH	-0.666576	0.5478	0.63	0.28327
	CSDE1	-0.304006	0.0170252	0.81	0.961557
		-0.494109	0.591619	0.71	0.256083
	TAGLN2	-0.358454	0.0263052	0.78	0.941228
	RBM3	0	0.02144	1	0.951831
	HIST2H3PS2	-0.321928	0.329146	0.8	0.468656
	RPL12	0.201634	1.08876	1.15	0.0815149
	HIST1H2BB;HIST2H2BE;HIST1H2BO;HIST1H2BJ;HIST3H2BB	-0.494109	0.396781	0.71	0.401069
	NENF	-0.200913	0.24624	0.87	0.567231
	HSPA6;HSPA7	-0.184425	0.052619	0.88	0.885892
	ENO1	-0.286304	0.332119	0.82	0.465459
	FUS	-0.37707	0.219427	0.77	0.603355
	PDAP1	-0.200913	0.218765	0.87	0.604276
	ATP5B	-0.340075	0.448591	0.79	0.355966
	IMPDH2	-0.200913	0.150748	0.87	0.706727
	PRDX3	-0.104697	0.0652275	0.93	0.860543
	HSPE1;HSPE1-MOB4	-0.168123	0.147984	0.89	0.71124
	PEBP1	-0.200913	1.04549	0.87	0.0900559
	HNRNPA2B1	0.15056	0.141942	1.11	0.721204
	SRSF6	-0.0291463	0.100762	0.98	0.792936
	TUBA1B	-1.05889	0.216509	0.48	0.607422
	RPSA;RPSAP58	-0.286304	0.586233	0.82	0.259279
	SKP1	-0.304006	0.528321	0.81	0.296264
	HIST1H4A	-0.736966	0.54032	0.6	0.288191
	FKBP2	-0.217591	0.260524	0.86	0.548878
	DTYMK	-1	0.638397	0.5	0.229934
	MCM3	-0.104697	0.476214	0.93	0.334031
	CHMP1B	-0.268817	0.816376	0.83	0.152625
	SSBP1	-0.454032	0.542742	0.73	0.286588
	TPI1	-0.358454	0.38928	0.78	0.408056
	HSPB1	-0.68966	0.543808	0.62	0.285885
	ANXA6	1.02148	1.76075	2.03	0.0173482
	CORO1C	-0.0740006	0.323636	0.95	0.474639
	HNRNPR	-0.152003	0.141951	0.9	0.721189
	UBE2S	-0.454032	0.344051	0.73	0.452845
	MT1E;MT1M	-0.810966	0.580198	0.57	0.262907
	IQGAP1	-0.915936	0.46283	0.53	0.344485
	PPIA	-0.120294	0.0961143	0.92	0.801467
	CAT	-0.454032	0.117517	0.73	0.762927
	PPP3CA	0.0143553	0.212824	1.01	0.612599
	PPIC	-0.0892673	0.0923963	0.94	0.808358
	PRDX2	-0.666576	0.479497	0.63	0.331515
	ACTB	-0.556393	0.802734	0.68	0.157495
	FKBP1A;FKBP12-Exin;FKBP12-Exip2	-0.234465	0.0143271	0.85	0.967549
	HIST2H2AA3;HIST1H2AG;HIST1H2AJ;H2AFJ;HIST2H2AC;HIST1H2AH;HIST1H2AD	-0.785875	1.18688	0.58	0.0650304
	PRDX5	-1.152	0.624536	0.45	0.237391
	MYH14	-0.621488	0.369799	0.65	0.426777
	EIF5A;EIF5A2;EIF5AL1	-0.68966	1.30377	0.62	0.0496857
	PDIA3	-0.454032	0.225021	0.73	0.595633
	CLTC	-0.599462	0.328915	0.66	0.468906
	ACAT1	-1.32193	0.758741	0.4	0.174285
	S100A6	-0.862496	0.546414	0.55	0.284175
	PNP	-0.599462	0.428735	0.66	0.372619
	EIF2B1	0.0143553	0.0293722	1.01	0.934604
	BOLA2;BOLA2B	0.815575	0.833821	1.76	0.146615
	PTGR1	-1.08927	0.931679	0.47	0.117036
	KDM1A	-0.0291463	0.715973	0.98	0.192321
	HNRNPAB	-0.761213	1.06342	0.59	0.0864139
	C9orf78	-1.64386	2.89022	0.32	0.00128758
	GSN	-0.473931	1.44077	0.72	0.0362434
	RCC1	-0.621488	0.318116	0.65	0.480711
	PRDX1	-1.55639	1.07447	0.34	0.0842419
	ARL6IP4	0.650765	0.289357	1.57	0.513621
	PELO	-1.21759	1.11067	0.43	0.0775051
	JUP	-2.25154	1.57678	0.21	0.0264985
	KRT10	-3.64386	1.97607	0.08	0.0105665
	KRT2	-5.64386	1.15284	0.02	0.070333
	KRT16	-5.05889	1.19052	0.03	0.0644878
	KRT14	-5.64386	3.57711	0.02	0.000264784
	RAB7A	-0.168123	0.603556	0.89	0.24914
	FAM192A	2.66221	1.51758	6.33	0.030368
	HPRT1	1.21412	1.51914	2.32	0.0302595
	PTMS	-0.556393	0.721354	0.68	0.189953
	ECI1;DCI	-0.120294	0.496039	0.92	0.319125
	SF3A1	-0.251539	0.0792401	0.84	0.83322
	TBCC	2.27798	0.910433	4.85	0.122904
	CCAR2	0.344828	1.14252	1.27	0.0720239
