# Supplementary material for: Parthenolide disrupts mitosis by inhibiting ZNF207/BUGZ-promoted kinetochore-microtubule attachment
Source: EMBO J. 2025 May 27;44(13):3764–93. doi: 10.1038/s44318-025-00469-2 (PMC12219771; doi:10.1038/s44318-025-00469-2)
Supplement: Supplementary file 16 — Source data Fig. 4 [file 44318_2025_469_MOESM16_ESM.zip › SD figure 4/4C/Mitotic duration and phenotype.xlsx]

## Sheet: Figure 4C
Mitotic phenotype
		Congressed	Uncongressed
	HeLa GFP-BugZ + 45uM PTL	53.45	46.55
	HeLa GFP-BugZ + 30uM PTL	96.43	3.57
	HeLa GFP-BugZ + 15uM PTL	100	0
	HeLa GFP-BugZ + DMSO	100	0
	HeLa + 15uM PTL	0	100
	HeLa + DMSO	100	0
Mitotic duration
		HeLa + DMSO	HeLa + 15uM PTL	HeLa GFP-BugZ + DMSO	HeLa GFP-BugZ + 15uM PTL	HeLa GFP-BugZ + 30uM PTL	HeLa GFP-BugZ + 45uM PTL
		32	150	112	96	150	104
		22	150	58	80	150	90
		28	150	30	80	150	110
		26	150	30	68	150	88
		28	150	32	88	55	100
		22	150	28	42	50	150
		26	90	48	46	150	102
		30	150	48	64	86	88
		26	150	42		73	40
		32	150	50		150	104
		32	150	56	150	150	38
		24	150	26	42	126	78
		26	150	36	150	92	54
		42	150	44	34	150	92
		36	150	36	52	82	84
		34	150	36	66	117
		24	150	30	28	150
		26	150	30	46	150	150
		36	150	52	38	150	150
		30	150	54	32	150	140
		22			32	150	150
		32			54	150	150
		32		40	42	150	150
		32	150	90	74	115	150
		28	138	34	34	150	70
			150	36	42	105	150
			150	62	44	150	150
		32	150	62	42	136	150
		32		70		122	150
		24		40			150
			150	32	40		150
			150	32	106	146	150
		36	150	28	58	60	150
		32	150	60	64	100	150
		34	150	38		40	150
		34	150	30		72	150
		24	150	36		60	150
		32	150			48	116
		24	150			42
		34	150	46		72
		26	150	32		46	132
		30		50			132
		38		36			110
		30		26		150	130
				44		136	90
				48		150	84
				32		50	150
				44		114	148
				26		54	100
				28		80	140
				48		48	140
				28		72	140
				28		42	130
				46		124	130
				42		84	124
				46		108	124
				30		54	102
				48		32	102
				32		48	96
				52		30	124
				30			124
				54			126
				48
				26
				38
				58
				48
				40
				42
				114
				62
				58
				28
				28
				30
				30
				46
				44
				38
				48
				56
				28
				26
				36
				46
				36
				36
				32
				50
