# Supplementary material for: Parthenolide disrupts mitosis by inhibiting ZNF207/BUGZ-promoted kinetochore-microtubule attachment
Source: EMBO J. 2025 May 27;44(13):3764–93. doi: 10.1038/s44318-025-00469-2 (PMC12219771; doi:10.1038/s44318-025-00469-2)
Supplement: Supplementary file 17 — Source data Fig. 5 [file 44318_2025_469_MOESM17_ESM.zip]

Archive with 18 entries (11 files):
- SD figure 5/5A/
- SD figure 5/5A/Coomassie image.tif
- SD figure 5/5A/Fluorescence image.tif
- SD figure 5/5A/Thumbs.db
- SD figure 5/5B/
- SD figure 5/5B/siBUGZ.tif
- SD figure 5/5B/siNT.tif
- SD figure 5/5C/
- SD figure 5/5C/PTL intensity at KT.xlsx
- SD figure 5/5D/
- SD figure 5/5D/DMSO.tif
- SD figure 5/5D/PTL.tif
- SD figure 5/5E/
- SD figure 5/5E/BUB1 intensity at KT.xlsx
- SD figure 5/5F/
- SD figure 5/5F/Data deposited to the ProteomeXchange Consortium via the PRIDE partner repository.docx
- SD figure 5/5G/
- SD figure 5/5G/Percentage of modification at Cys 54.xlsx
