# Supplementary material for: Parthenolide disrupts mitosis by inhibiting ZNF207/BUGZ-promoted kinetochore-microtubule attachment
Source: EMBO J. 2025 May 27;44(13):3764–93. doi: 10.1038/s44318-025-00469-2 (PMC12219771; doi:10.1038/s44318-025-00469-2)
Supplement: Supplementary file 17 — Source data Fig. 5 [file 44318_2025_469_MOESM17_ESM.zip › SD figure 5/5C/PTL intensity at KT.xlsx]

## Sheet: Figure 5C
	siNT	siBUGZ
	1.326	0.223
	1.28	0.06
	1.434	0.223
	2.183	0.465
		1.421
	0.285	1.127
	0.766	0.256
	0.277	0.994
	0.569	1.261
	0.881	1.272
	0.896	0.367
	0.896	0.032
	1.062	0.132
	1.228	0.187
	0.551	0
	0.331	0.101
	1.297	0.325
	1.042	0.275
	2.518	0.712
	0.179	0.936
	0.809	1.343
	1.501	0.547
	0.184	0.524
	0.868	0.757
	0.262	0.267
	1.2	0.807
	1.292	0.39
	2.469	0.676
	1.115	0.364
	0.299	0.145
	1.731	0.256
	1.233	0.473
	0.451	0.579
		0.452
	0.267	0.663
	0.47	0.598
	1.019	1.197
	2.177	0.262
	0.757	0.074
	0.896	1.027
