# Supplementary material for: Parthenolide disrupts mitosis by inhibiting ZNF207/BUGZ-promoted kinetochore-microtubule attachment
Source: EMBO J. 2025 May 27;44(13):3764–93. doi: 10.1038/s44318-025-00469-2 (PMC12219771; doi:10.1038/s44318-025-00469-2)
Supplement: Supplementary file 17 — Source data Fig. 5 [file 44318_2025_469_MOESM17_ESM.zip › SD figure 5/5E/BUB1 intensity at KT.xlsx]

## Sheet: Figure 5E
	DMSO	PTL
	0.850924	0.829787
	1.29502	0.838712
	0.823716	1.11877
	0.923868	1.26629
	1.15901	1.22731
	0.959934	0.914767
	0.970072	1.13817
	1.19823	0.837094
	1.00477	0.702688
	0.81446	1.14288
	1.227	0.77
	1.046	1.315
	0.905	0.931
	0.877	1.193
	0.931	1.073
	0.945	2.519
	0.579	0.987
	1.105	1.128
	1.112	1.063
	1.274	0.647
	0.834	2.205
	0.946	0.96
	0.876	1.658
	1.296	1.501
	1.216	1.797
	0.638	1.335
	1.216	1.308
	1.094	1.375
	0.753	1.289
	1.131	1.287
	0.951	0.413
	1.368	0.644
	2.376	0.731
	1.134	0.715
	1.03	0.77
	1.4	0.827
	1.277	0.735
	0.997	0.973
	1.117	0.982
	0.968	0.713
