# Supplementary material for: Parthenolide disrupts mitosis by inhibiting ZNF207/BUGZ-promoted kinetochore-microtubule attachment
Source: EMBO J. 2025 May 27;44(13):3764–93. doi: 10.1038/s44318-025-00469-2 (PMC12219771; doi:10.1038/s44318-025-00469-2)
Supplement: Supplementary file 17 — Source data Fig. 5 [file 44318_2025_469_MOESM17_ESM.zip › SD figure 5/5G/Percentage of modification at Cys 54.xlsx]

## Sheet: Ark1
DMSO	PTL
0.174392	34.8029
0.160418	21.7005
0.183774	33.2419
